# Supplementary material for: Comparative untargeted metabolome analysis of ruminal fluid and feces of Nelore steers (Bos indicus)
Source: Sci Rep. 2021 Jun 17;11:12752. doi: 10.1038/s41598-021-92179-y (PMC8211696; doi:10.1038/s41598-021-92179-y)
Supplement: Supplementary file 2 — Supplementary Information 2. [file 41598_2021_92179_MOESM2_ESM.xlsx]

## Sheet: Supplementary Table 1
Comparative untargeted metabolome analysis of ruminal fluid and feces of Nelore steers (Bos indicus) Jessica Moraes Malheiros1, Banny Silva Barbosa Correia2, Caroline Ceribeli2, Daniel Rodrigues Cardoso2, Luiz Alberto Colnago3, Stanislau Bogusz Junior2, James Mark Reecy4, Gerson Barreto Mourão5, Luiz Lehmann Coutinho5, Julio Cesar Pascale Palhares1, Alexandre Berndt1 and Luciana Correia de Almeid…
Supplementary Table 1
Metabolites	Abbreviations
Phenylacetate	PhAc
3-Phenylpropionate	3PhPr
Tyrosine	Tyr
3-Hydroxyphenylacetate	3HPhAc
Glucose	Glu
1,3-Dihydroxyacetone	1,3DHAco
Threonine	Thr
Proline	Pro
3-Hydroxybutyrate	3HBt
2-Hydroxyvalerate	2HV
Pantothenate	Pan
Alanine	Ala
Ornithine	Orn
Glutamate	Glt
Lysine	Lys
Ethanol	Eth
Glycerol	Glol
Sarcosine	Sar
Valine	Vl
Glycine	Gly
Methanol	Mtol
Choline	Ch
N-Nitrosodimethylamine	NNtrMte
Cadaverine	Cad
Aspartate	Asp
Dimethylamine	DMtAla
Methionine	Met
Citrate	Cit
Succinate	Suc
Isobutyrate	IsoBt
Pyruvate	Pyr
Acetoacetate	AcoAc
Acetone	Aco
Valerate	V
Propionate	Pr
Butyrate	Bt
Isovalerate	IsoV
Acetate	Ac
Leucine	Leu
Lactate	Lac
Isopropanol	IsoPr
Isoleucine	IsoLeu
2-Hydroxyisovalerate	2HIsoV
Hypoxanthine	HpoX
Formate	For
Benzoate	Ben
Uracil	Ur
Methylamine	MtAla
Xanthine	Xan
Fumarate	Fum
Nicotinate	Nico
Imidazole	Imi
Caffeine	Caf
Histidine	His
4-Hydroxy-3-methoxymandelate	4H3MxMan
Maltose	Mal
Ribose	Rib
4-Hydroxybutyrate	4Hbt
β-Alanine	BetAla
C6:0	C6:0
C8:0	C8:0
C10:0	C10:0
C11:0	C11:0
C12:0	C12:0
C13:0	C13:0
C14:0	C14:0
C14:1n5	C14:1n5
C15:0	C15:0
C16:0	C16:0
C16:1n7	C16:1n7
C17:0	C17:0
C18:0	C18:0
C18:1n9	C18:1n9
C18:2n6	C18:2n6
C18:3n6	C18:3n6
C20:0	C20:0
C20:1n9	C20:1n9
C20:2n6	C20:2n6
C20:4n6	C20:4n6
C22:0	C22:0
C22:1n9	C22:1n9
C22:2n6	C22:2n6
C24:1n9	C24:1n9

## Sheet: Supplementary Table 2
Comparative untargeted metabolome analysis of ruminal fluid and feces of Nelore steers (Bos indicus)
Supplementary Table 2
feces_metabolites	ruminal_metabolites	Spearman's coefficient	p-value
F_PhAc	R_PhAc	0.0378424	0.867216
F_PhAc	R_3PhPr	0.0802033	0.722739
F_PhAc	R_Tyr	0.0491387	0.828085
F_PhAc	R_3HPhAc	0.151934	0.499693
F_PhAc	R_Glu	0.112962	0.616709
F_PhAc	R_1,3DHAco	0.150805	0.502924
F_PhAc	R_Thr	-0.0790737	0.726498
F_PhAc	R_Pro	0.0717312	0.751078
F_PhAc	R_3HBt	0.0288054	0.898744
F_PhAc	R_2HV	0.264897	0.233504
F_PhAc	R_Pan	0.0536572	0.812537
F_PhAc	R_Ala	0.121435	0.590349
F_PhAc	R_Orn	0.106185	0.638132
F_PhAc	R_Glt	0.0971477	0.667134
F_PhAc	R_Lys	0.0203332	0.928436
F_PhAc	R_Eth	-0.0288054	0.898744
F_PhAc	R_Glol	0.045185	0.841741
F_PhAc	R_Sar	0.0835922	0.711499
F_PhAc	R_Vl	-0.0203332	0.928436
F_PhAc	R_Gly	-0.0525275	0.816418
F_PhAc	R_Mtol	-0.162101	0.471077
F_PhAc	R_Ch	-0.0197684	0.930419
F_PhAc	R_NNtrMte	0.0434905	0.847608
F_PhAc	R_Cad	0.048009	0.831982
F_PhAc	R_Asp	0.202203	0.366831
F_PhAc	R_DMtAla	0.0135555	0.952258
F_PhAc	R_Met	0.0564812	0.802854
F_PhAc	R_Cit	0.0208981	0.926453
F_PhAc	R_Suc	-0.217453	0.330997
F_PhAc	R_IsoBt	0.0960181	0.670793
F_PhAc	R_Pyr	0.0762497	0.735923
F_PhAc	R_AcoAc	0.0502683	0.824192
F_PhAc	R_Aco	0.130472	0.562773
F_PhAc	R_V	0.206721	0.355989
F_PhAc	R_Pr	0.137814	0.5408
F_PhAc	R_Bt	0.144592	0.520876
F_PhAc	R_IsoV	0.110703	0.623818
F_PhAc	R_Ac	0.103925	0.645337
F_PhAc	R_Leu	0.0146851	0.948284
F_PhAc	R_Lac	0.153629	0.494865
F_PhAc	R_IsoPr	0.103925	0.645337
F_PhAc	R_IsoLeu	0.00564812	0.980098
F_PhAc	R_2HIsoV	0.0918079	0.684492
F_PhAc	R_HpoX	0.0310647	0.890846
F_PhAc	R_For	-0.397802	0.158951
F_PhAc	R_Ben	0.0769231	0.812183
F_PhAc	R_Ur	-0.554945	0.0490045
F_PhAc	R_MtAla	0.323529	0.221574
F_PhAc	R_C6:0	-0.116272	0.615735
F_PhAc	R_C8:0	-0.169989	0.47368
F_PhAc	R_C10:0	-0.203836	0.388694
F_PhAc	R_C11:0	-0.11822	0.609788
F_PhAc	R_C12:0	-0.110575	0.652242
F_PhAc	R_C13:0	-0.117708	0.641815
F_PhAc	R_C14:0	-0.0308387	0.897307
F_PhAc	R_C14:1n5	0.0114085	0.963028
F_PhAc	R_C15:0	-0.00526514	0.982424
F_PhAc	R_C16:0	-0.0353516	0.882372
F_PhAc	R_C16:1n7	-0.0270779	0.909778
F_PhAc	R_C17:0	-0.0714554	0.764662
F_PhAc	R_C18:0	-0.0248214	0.917271
F_PhAc	R_C18:1n9	0.0315908	0.894815
F_PhAc	R_C18:2n6	0.0060173	0.979913
F_PhAc	R_C18:3n6	0.0188041	0.937282
F_PhAc	R_C20:0	-0.023317	0.922269
F_PhAc	R_C20:1n9	-0.130562	0.572688
F_PhAc	R_C22:0	-0.0759684	0.750238
F_PhAc	R_C22:1n9	-0.114329	0.631263
F_PhAc	R_C22:2n6	-0.136141	0.567108
F_PhAc	R_C24:1n9	-0.0485287	0.848353
F_3PhPr	R_PhAc	0.186953	0.404798
F_3PhPr	R_3PhPr	0.21124	0.345335
F_3PhPr	R_Tyr	0.0468794	0.835883
F_3PhPr	R_3HPhAc	-0.0118611	0.95822
F_3PhPr	R_Glu	0.273369	0.218329
F_3PhPr	R_1,3DHAco	0.247953	0.26588
F_3PhPr	R_Thr	0.0564812	0.802854
F_3PhPr	R_Pro	0.235527	0.291348
F_3PhPr	R_3HBt	0.19486	0.384848
F_3PhPr	R_2HV	0.486303	0.0217404
F_3PhPr	R_Pan	0.210675	0.346657
F_3PhPr	R_Ala	0.31686	0.15078
F_3PhPr	R_Orn	0.288054	0.193605
F_3PhPr	R_Glt	0.259814	0.242933
F_3PhPr	R_Lys	0.17961	0.423822
F_3PhPr	R_Eth	0.0886755	0.694747
F_3PhPr	R_Glol	0.184129	0.412058
F_3PhPr	R_Sar	0.247388	0.267006
F_3PhPr	R_Vl	0.0937588	0.678132
F_3PhPr	R_Gly	0.10562	0.639931
F_3PhPr	R_Mtol	-0.00847218	0.970151
F_3PhPr	R_Ch	0.197119	0.379252
F_3PhPr	R_NNtrMte	0.235527	0.291348
F_3PhPr	R_Cad	0.237786	0.286609
F_3PhPr	R_Asp	0.326461	0.138118
F_3PhPr	R_DMtAla	0.107314	0.634542
F_3PhPr	R_Met	0.231573	0.299758
F_3PhPr	R_Cit	-0.214064	0.338774
F_3PhPr	R_Suc	-0.392544	0.0707541
F_3PhPr	R_IsoBt	0.272239	0.220314
F_3PhPr	R_Pyr	0.235527	0.291348
F_3PhPr	R_AcoAc	0.192601	0.39049
F_3PhPr	R_Aco	0.287489	0.194519
F_3PhPr	R_V	0.419091	0.0522077
F_3PhPr	R_Pr	0.317424	0.150013
F_3PhPr	R_Bt	0.359221	0.100615
F_3PhPr	R_IsoV	0.286925	0.195436
F_3PhPr	R_Ac	0.317424	0.150013
F_3PhPr	R_Leu	0.124259	0.58167
F_3PhPr	R_Lac	0.356961	0.10293
F_3PhPr	R_IsoPr	0.352443	0.107678
F_3PhPr	R_IsoLeu	0.146851	0.514313
F_3PhPr	R_2HIsoV	0.35791	0.101954
F_3PhPr	R_HpoX	0.192601	0.39049
F_3PhPr	R_For	-0.221978	0.44563
F_3PhPr	R_Ben	0.111888	0.729195
F_3PhPr	R_Ur	-0.120879	0.694047
F_3PhPr	R_MtAla	0.347059	0.187834
F_3PhPr	R_C6:0	-0.0175382	0.939853
F_3PhPr	R_C8:0	-0.240692	0.306674
F_3PhPr	R_C10:0	-0.300113	0.198581
F_3PhPr	R_C11:0	-0.170185	0.460795
F_3PhPr	R_C12:0	-0.205353	0.399011
F_3PhPr	R_C13:0	-0.194115	0.440221
F_3PhPr	R_C14:0	-0.142159	0.549929
F_3PhPr	R_C14:1n5	-0.292233	0.224725
F_3PhPr	R_C15:0	-0.148176	0.532988
F_3PhPr	R_C16:0	-0.211358	0.371042
F_3PhPr	R_C16:1n7	-0.139902	0.556344
F_3PhPr	R_C17:0	-0.23994	0.308234
F_3PhPr	R_C18:0	-0.13915	0.558489
F_3PhPr	R_C18:1n9	-0.0752163	0.752636
F_3PhPr	R_C18:2n6	-0.133885	0.573611
F_3PhPr	R_C18:3n6	-0.107559	0.65173
F_3PhPr	R_C20:0	-0.17375	0.463803
F_3PhPr	R_C20:1n9	-0.0279311	0.904339
F_3PhPr	R_C22:0	-0.259496	0.269229
F_3PhPr	R_C22:1n9	-0.224144	0.3421
F_3PhPr	R_C22:2n6	-0.345243	0.136003
F_3PhPr	R_C24:1n9	-0.244708	0.327746
F_Tyr	R_PhAc	-0.137249	0.542476
F_Tyr	R_3PhPr	0.0045185	0.984078
F_Tyr	R_Tyr	-0.048009	0.831982
F_Tyr	R_3HPhAc	0.128212	0.569613
F_Tyr	R_Glu	0.00564812	0.980098
F_Tyr	R_1,3DHAco	0.0807681	0.720862
F_Tyr	R_Thr	-0.172833	0.441803
F_Tyr	R_Pro	-0.0163796	0.942326
F_Tyr	R_3HBt	-0.0694719	0.758689
F_Tyr	R_2HV	0.10562	0.639931
F_Tyr	R_Pan	-0.093194	0.679971
F_Tyr	R_Ala	0.0434905	0.847608
F_Tyr	R_Orn	0.0440554	0.845651
F_Tyr	R_Glt	0.0045185	0.984078
F_Tyr	R_Lys	-0.0225925	0.920507
F_Tyr	R_Eth	-0.048009	0.831982
F_Tyr	R_Glol	-0.0519627	0.81836
F_Tyr	R_Sar	-0.045185	0.841741
F_Tyr	R_Vl	-0.0384072	0.865252
F_Tyr	R_Gly	-0.0152499	0.946298
F_Tyr	R_Mtol	-0.170008	0.449412
F_Tyr	R_Ch	0.0231573	0.918526
F_Tyr	R_NNtrMte	-0.0367128	0.871148
F_Tyr	R_Cad	-0.0118611	0.95822
F_Tyr	R_Asp	0.0756848	0.737812
F_Tyr	R_DMtAla	-0.0384072	0.865252
F_Tyr	R_Met	0.0158147	0.944312
F_Tyr	R_Cit	0.142897	0.525824
F_Tyr	R_Suc	-0.0288054	0.898744
F_Tyr	R_IsoBt	-0.0700367	0.756784
F_Tyr	R_Pyr	0.00395369	0.986068
F_Tyr	R_AcoAc	-0.0129907	0.954245
F_Tyr	R_Aco	0.0220277	0.922489
F_Tyr	R_V	-0.0304999	0.89282
F_Tyr	R_Pr	-0.018074	0.936371
F_Tyr	R_Bt	-0.009037	0.968162
F_Tyr	R_IsoV	-0.0282406	0.900719
F_Tyr	R_Ac	0	1
F_Tyr	R_Leu	-0.0248517	0.912586
F_Tyr	R_Lac	-0.0338887	0.880988
F_Tyr	R_IsoPr	-0.0869811	0.700316
F_Tyr	R_IsoLeu	0.0045185	0.984078
F_Tyr	R_2HIsoV	0.0584746	0.796036
F_Tyr	R_HpoX	0.0175092	0.938355
F_Tyr	R_For	-0.38022	0.179906
F_Tyr	R_Ben	-0.433566	0.159106
F_Tyr	R_Ur	-0.461538	0.112376
F_Tyr	R_MtAla	0.0705882	0.795039
F_Tyr	R_C6:0	-0.190322	0.408605
F_Tyr	R_C8:0	-0.26777	0.253706
F_Tyr	R_C10:0	-0.259496	0.269229
F_Tyr	R_C11:0	-0.285807	0.209141
F_Tyr	R_C12:0	-0.135147	0.581195
F_Tyr	R_C13:0	-0.140423	0.578374
F_Tyr	R_C14:0	-0.187288	0.429129
F_Tyr	R_C14:1n5	0.0307152	0.900663
F_Tyr	R_C15:0	-0.187288	0.429129
F_Tyr	R_C16:0	-0.176758	0.455977
F_Tyr	R_C16:1n7	-0.207597	0.37981
F_Tyr	R_C17:0	-0.220384	0.350472
F_Tyr	R_C18:0	-0.170741	0.471696
F_Tyr	R_C18:1n9	-0.0932682	0.69572
F_Tyr	R_C18:2n6	-0.127868	0.591106
F_Tyr	R_C18:3n6	-0.112072	0.638057
F_Tyr	R_C20:0	-0.200827	0.395883
F_Tyr	R_C20:1n9	-0.279961	0.219017
F_Tyr	R_C22:0	-0.209853	0.374535
F_Tyr	R_C22:1n9	-0.209101	0.376289
F_Tyr	R_C22:2n6	-0.121098	0.61105
F_Tyr	R_C24:1n9	-0.157976	0.531269
F_3HPhAc	R_PhAc	0.0954533	0.672625
F_3HPhAc	R_3PhPr	0.178481	0.426791
F_3HPhAc	R_Tyr	0.0152499	0.946298
F_3HPhAc	R_3HPhAc	0.186953	0.404798
F_3HPhAc	R_Glu	0.0869811	0.700316
F_3HPhAc	R_1,3DHAco	0.167749	0.455548
F_3HPhAc	R_Thr	0.0350184	0.87705
F_3HPhAc	R_Pro	0.0943236	0.676294
F_3HPhAc	R_3HBt	0.138379	0.539126
F_3HPhAc	R_2HV	0.330415	0.13313
F_3HPhAc	R_Pan	0.0852866	0.7059
F_3HPhAc	R_Ala	0.170008	0.449412
F_3HPhAc	R_Orn	0.161536	0.472644
F_3HPhAc	R_Glt	0.161536	0.472644
F_3HPhAc	R_Lys	0.0835922	0.711499
F_3HPhAc	R_Eth	0.0864163	0.702176
F_3HPhAc	R_Glol	0.0869811	0.700316
F_3HPhAc	R_Sar	0.176221	0.432763
F_3HPhAc	R_Vl	0.00338887	0.988058
F_3HPhAc	R_Gly	0.0129907	0.954245
F_3HPhAc	R_Mtol	-0.0525275	0.816418
F_3HPhAc	R_Ch	0.146286	0.51595
F_3HPhAc	R_NNtrMte	0.0796385	0.724618
F_3HPhAc	R_Cad	0.130472	0.562773
F_3HPhAc	R_Asp	0.257554	0.247201
F_3HPhAc	R_DMtAla	-0.0485739	0.830033
F_3HPhAc	R_Met	0.142333	0.527478
F_3HPhAc	R_Cit	0.0852866	0.7059
F_3HPhAc	R_Suc	-0.113527	0.614937
F_3HPhAc	R_IsoBt	0.154759	0.49166
F_3HPhAc	R_Pyr	0.173397	0.440289
F_3HPhAc	R_AcoAc	0.116916	0.604348
F_3HPhAc	R_Aco	0.223101	0.318277
F_3HPhAc	R_V	0.276758	0.212446
F_3HPhAc	R_Pr	0.223666	0.317021
F_3HPhAc	R_Bt	0.196555	0.380646
F_3HPhAc	R_IsoV	0.186388	0.406244
F_3HPhAc	R_Ac	0.194295	0.386254
F_3HPhAc	R_Leu	0.054222	0.810598
F_3HPhAc	R_Lac	0.18074	0.420864
F_3HPhAc	R_IsoPr	0.246258	0.269267
F_3HPhAc	R_IsoLeu	0.0598701	0.791271
F_3HPhAc	R_2HIsoV	0.198023	0.377028
F_3HPhAc	R_HpoX	0.0378424	0.867216
F_3HPhAc	R_For	-0.41978	0.135101
F_3HPhAc	R_Ben	0.020979	0.948402
F_3HPhAc	R_Ur	-0.197802	0.517131
F_3HPhAc	R_MtAla	0.297059	0.263863
F_3HPhAc	R_C6:0	-0.11887	0.607811
F_3HPhAc	R_C8:0	-0.138398	0.560639
F_3HPhAc	R_C10:0	-0.256487	0.275018
F_3HPhAc	R_C11:0	-0.123417	0.594048
F_3HPhAc	R_C12:0	-0.172005	0.481352
F_3HPhAc	R_C13:0	-0.136293	0.589709
F_3HPhAc	R_C14:0	-0.200827	0.395883
F_3HPhAc	R_C14:1n5	-0.264151	0.274484
F_3HPhAc	R_C15:0	-0.193306	0.414174
F_3HPhAc	R_C16:0	-0.211358	0.371042
F_3HPhAc	R_C16:1n7	-0.142911	0.547798
F_3HPhAc	R_C17:0	-0.238436	0.311369
F_3HPhAc	R_C18:0	-0.175254	0.459881
F_3HPhAc	R_C18:1n9	-0.12185	0.608821
F_3HPhAc	R_C18:2n6	-0.139902	0.556344
F_3HPhAc	R_C18:3n6	-0.104551	0.660905
F_3HPhAc	R_C20:0	-0.200827	0.395883
F_3HPhAc	R_C20:1n9	-0.0136408	0.953203
F_3HPhAc	R_C22:0	-0.251974	0.283846
F_3HPhAc	R_C22:1n9	-0.174502	0.46184
F_3HPhAc	R_C22:2n6	-0.334712	0.149164
F_3HPhAc	R_C24:1n9	-0.246773	0.323551
F_Glu	R_PhAc	-0.0886755	0.694747
F_Glu	R_3PhPr	-0.0711663	0.752979
F_Glu	R_Tyr	0.000564812	0.99801
F_Glu	R_3HPhAc	0.216323	0.333578
F_Glu	R_Glu	-0.146851	0.514313
F_Glu	R_1,3DHAco	0.00395369	0.986068
F_Glu	R_Thr	-0.221406	0.322061
F_Glu	R_Pro	-0.119175	0.597331
F_Glu	R_3HBt	-0.122564	0.586871
F_Glu	R_2HV	0.127083	0.573047
F_Glu	R_Pan	-0.205027	0.360032
F_Glu	R_Ala	-0.0231573	0.918526
F_Glu	R_Orn	-0.0598701	0.791271
F_Glu	R_Glt	-0.045185	0.841741
F_Glu	R_Lys	-0.110703	0.623818
F_Glu	R_Eth	-0.0344535	0.879019
F_Glu	R_Glol	-0.172833	0.441803
F_Glu	R_Sar	-0.110703	0.623818
F_Glu	R_Vl	-0.168314	0.45401
F_Glu	R_Gly	-0.175657	0.434262
F_Glu	R_Mtol	-0.310082	0.160195
F_Glu	R_Ch	-0.00395369	0.986068
F_Glu	R_NNtrMte	-0.122564	0.586871
F_Glu	R_Cad	-0.0886755	0.694747
F_Glu	R_Asp	0.142333	0.527478
F_Glu	R_DMtAla	-0.0474442	0.833932
F_Glu	R_Met	-0.0440554	0.845651
F_Glu	R_Cit	0.0118611	0.95822
F_Glu	R_Suc	-0.16662	0.458632
F_Glu	R_IsoBt	-0.0564812	0.802854
F_Glu	R_Pyr	-0.048009	0.831982
F_Glu	R_AcoAc	-0.0920644	0.683654
F_Glu	R_Aco	0.000564812	0.99801
F_Glu	R_V	-0.0158147	0.944312
F_Glu	R_Pr	-0.0621293	0.783572
F_Glu	R_Bt	-0.0338887	0.880988
F_Glu	R_IsoV	-0.0406665	0.857402
F_Glu	R_Ac	-0.09037	0.689193
F_Glu	R_Leu	-0.0858515	0.704037
F_Glu	R_Lac	-0.123129	0.585135
F_Glu	R_IsoPr	-0.0293702	0.896768
F_Glu	R_IsoLeu	-0.125388	0.578214
F_Glu	R_2HIsoV	0.0121469	0.957214
F_Glu	R_HpoX	-0.0988421	0.661659
F_Glu	R_For	-0.424176	0.130637
F_Glu	R_Ben	-0.020979	0.948402
F_Glu	R_Ur	-0.5	0.0818642
F_Glu	R_MtAla	0.0294118	0.913896
F_Glu	R_C6:0	0.0422215	0.855806
F_Glu	R_C8:0	0.0887552	0.709816
F_Glu	R_C10:0	-0.152689	0.520443
F_Glu	R_C11:0	-0.113024	0.625697
F_Glu	R_C12:0	0.0193067	0.93747
F_Glu	R_C13:0	-0.0289107	0.909337
F_Glu	R_C14:0	-0.116585	0.624496
F_Glu	R_C14:1n5	-0.136025	0.578719
F_Glu	R_C15:0	-0.119594	0.615519
F_Glu	R_C16:0	-0.0819857	0.731131
F_Glu	R_C16:1n7	-0.102294	0.667817
F_Glu	R_C17:0	-0.140654	0.554202
F_Glu	R_C18:0	-0.0940203	0.693379
F_Glu	R_C18:1n9	-0.0797292	0.738279
F_Glu	R_C18:2n6	-0.0962768	0.686375
F_Glu	R_C18:3n6	-0.0714554	0.764662
F_Glu	R_C20:0	-0.11809	0.620001
F_Glu	R_C20:1n9	-0.322832	0.153474
F_Glu	R_C22:0	-0.133133	0.575785
F_Glu	R_C22:1n9	-0.188041	0.427244
F_Glu	R_C22:2n6	-0.0955246	0.688707
F_Glu	R_C24:1n9	-0.0485287	0.848353
F_1,3DHAco	R_PhAc	-0.120305	0.593836
F_1,3DHAco	R_3PhPr	-0.0745552	0.741595
F_1,3DHAco	R_Tyr	-0.170008	0.449412
F_1,3DHAco	R_3HPhAc	-0.0378424	0.867216
F_1,3DHAco	R_Glu	-0.0463146	0.837835
F_1,3DHAco	R_1,3DHAco	0.10449	0.643533
F_1,3DHAco	R_Thr	-0.21124	0.345335
F_1,3DHAco	R_Pro	-0.0513979	0.820303
F_1,3DHAco	R_3HBt	-0.0886755	0.694747
F_1,3DHAco	R_2HV	0.180175	0.422342
F_1,3DHAco	R_Pan	-0.122564	0.586871
F_1,3DHAco	R_Ala	0.0367128	0.871148
F_1,3DHAco	R_Orn	0.00677775	0.976119
F_1,3DHAco	R_Glt	-0.0112962	0.960208
F_1,3DHAco	R_Lys	-0.0768145	0.734035
F_1,3DHAco	R_Eth	0.127083	0.573047
F_1,3DHAco	R_Glol	-0.0926292	0.681812
F_1,3DHAco	R_Sar	-0.0689071	0.760595
F_1,3DHAco	R_Vl	-0.144592	0.520876
F_1,3DHAco	R_Gly	-0.121435	0.590349
F_1,3DHAco	R_Mtol	-0.306693	0.165054
F_1,3DHAco	R_Ch	-0.0717312	0.751078
F_1,3DHAco	R_NNtrMte	-0.140638	0.532456
F_1,3DHAco	R_Cad	-0.0513979	0.820303
F_1,3DHAco	R_Asp	-0.00112962	0.996019
F_1,3DHAco	R_DMtAla	-0.0790737	0.726498
F_1,3DHAco	R_Met	-0.0576108	0.798988
F_1,3DHAco	R_Cit	-0.174527	0.43727
F_1,3DHAco	R_Suc	-0.181305	0.41939
F_1,3DHAco	R_IsoBt	-0.00790737	0.97214
F_1,3DHAco	R_Pyr	-0.0107314	0.962196
F_1,3DHAco	R_AcoAc	-0.066083	0.770146
F_1,3DHAco	R_Aco	0.0581757	0.797057
F_1,3DHAco	R_V	-0.0655182	0.772061
F_1,3DHAco	R_Pr	-0.0146851	0.948284
F_1,3DHAco	R_Bt	0.0045185	0.984078
F_1,3DHAco	R_IsoV	-0.00790737	0.97214
F_1,3DHAco	R_Ac	0.0146851	0.948284
F_1,3DHAco	R_Leu	-0.081333	0.718986
F_1,3DHAco	R_Lac	-0.0598701	0.791271
F_1,3DHAco	R_IsoPr	-0.0440554	0.845651
F_1,3DHAco	R_IsoLeu	-0.0937588	0.678132
F_1,3DHAco	R_2HIsoV	0.0579096	0.797967
F_1,3DHAco	R_HpoX	0.0559164	0.804788
F_1,3DHAco	R_For	-0.538462	0.0469761
F_1,3DHAco	R_Ben	-0.118881	0.712884
F_1,3DHAco	R_Ur	-0.450549	0.122332
F_1,3DHAco	R_MtAla	0.155882	0.564282
F_1,3DHAco	R_C6:0	-0.0500162	0.829531
F_1,3DHAco	R_C8:0	-0.0812336	0.733511
F_1,3DHAco	R_C10:0	-0.251974	0.283846
F_1,3DHAco	R_C11:0	-0.187074	0.416796
F_1,3DHAco	R_C12:0	-0.193067	0.428407
F_1,3DHAco	R_C13:0	-0.150749	0.550451
F_1,3DHAco	R_C14:0	-0.28507	0.223126
F_1,3DHAco	R_C14:1n5	-0.0570426	0.816576
F_1,3DHAco	R_C15:0	-0.245957	0.295886
F_1,3DHAco	R_C16:0	-0.248966	0.289828
F_1,3DHAco	R_C16:1n7	-0.204588	0.386908
F_1,3DHAco	R_C17:0	-0.280557	0.230859
F_1,3DHAco	R_C18:0	-0.25047	0.286827
F_1,3DHAco	R_C18:1n9	-0.180519	0.446291
F_1,3DHAco	R_C18:2n6	-0.219631	0.35216
F_1,3DHAco	R_C18:3n6	-0.211358	0.371042
F_1,3DHAco	R_C20:0	-0.248966	0.289828
F_1,3DHAco	R_C20:1n9	-0.329328	0.144899
F_1,3DHAco	R_C22:0	-0.270026	0.249574
F_1,3DHAco	R_C22:1n9	-0.287326	0.219323
F_1,3DHAco	R_C22:2n6	-0.322678	0.165262
F_1,3DHAco	R_C24:1n9	-0.273619	0.271915
F_Thr	R_PhAc	-0.236656	0.288972
F_Thr	R_3PhPr	-0.107314	0.634542
F_Thr	R_Tyr	-0.0276758	0.902696
F_Thr	R_3HPhAc	0.253601	0.254787
F_Thr	R_Glu	-0.21011	0.347981
F_Thr	R_1,3DHAco	-0.0626942	0.78165
F_Thr	R_Thr	-0.285795	0.197279
F_Thr	R_Pro	-0.190342	0.396179
F_Thr	R_3HBt	-0.182434	0.416449
F_Thr	R_2HV	-0.00734256	0.974129
F_Thr	R_Pan	-0.262638	0.237665
F_Thr	R_Ala	-0.109009	0.629171
F_Thr	R_Orn	-0.128777	0.5679
F_Thr	R_Glt	-0.136685	0.544155
F_Thr	R_Lys	-0.169444	0.450942
F_Thr	R_Eth	-0.0107314	0.962196
F_Thr	R_Glol	-0.186388	0.406244
F_Thr	R_Sar	-0.18187	0.417918
F_Thr	R_Vl	-0.188647	0.400476
F_Thr	R_Gly	-0.199379	0.373702
F_Thr	R_Mtol	-0.359785	0.100042
F_Thr	R_Ch	-0.188082	0.401913
F_Thr	R_NNtrMte	-0.207286	0.354647
F_Thr	R_Cad	-0.170008	0.449412
F_Thr	R_Asp	0.0429257	0.849565
F_Thr	R_DMtAla	-0.116351	0.606108
F_Thr	R_Met	-0.133296	0.554275
F_Thr	R_Cit	0.029935	0.894794
F_Thr	R_Suc	-0.0852866	0.7059
F_Thr	R_IsoBt	-0.171703	0.444838
F_Thr	R_Pyr	-0.123694	0.583401
F_Thr	R_AcoAc	-0.186953	0.404798
F_Thr	R_Aco	-0.109009	0.629171
F_Thr	R_V	-0.136685	0.544155
F_Thr	R_Pr	-0.128777	0.5679
F_Thr	R_Bt	-0.153629	0.494865
F_Thr	R_IsoV	-0.163796	0.46639
F_Thr	R_Ac	-0.15137	0.501307
F_Thr	R_Leu	-0.133296	0.554275
F_Thr	R_Lac	-0.195425	0.383445
F_Thr	R_IsoPr	-0.154759	0.49166
F_Thr	R_IsoLeu	-0.171703	0.444838
F_Thr	R_2HIsoV	-0.141525	0.529847
F_Thr	R_HpoX	-0.181305	0.41939
F_Thr	R_For	-0.415385	0.139666
F_Thr	R_Ben	-0.195804	0.541936
F_Thr	R_Ur	-0.664835	0.0131656
F_Thr	R_MtAla	0.0676471	0.80342
F_Thr	R_C6:0	-0.0928873	0.688813
F_Thr	R_C8:0	-0.0481384	0.84028
F_Thr	R_C10:0	-0.133133	0.575785
F_Thr	R_C11:0	-0.084443	0.715916
F_Thr	R_C12:0	-0.0860026	0.726281
F_Thr	R_C13:0	-0.0144553	0.954602
F_Thr	R_C14:0	-0.148176	0.532988
F_Thr	R_C14:1n5	0.0430013	0.861242
F_Thr	R_C15:0	-0.12862	0.588906
F_Thr	R_C16:0	-0.092516	0.698063
F_Thr	R_C16:1n7	-0.129372	0.586711
F_Thr	R_C17:0	-0.127115	0.593308
F_Thr	R_C18:0	-0.127115	0.593308
F_Thr	R_C18:1n9	-0.11132	0.640328
F_Thr	R_C18:2n6	-0.105303	0.658607
F_Thr	R_C18:3n6	-0.097029	0.684045
F_Thr	R_C20:0	-0.11809	0.620001
F_Thr	R_C20:1n9	-0.263072	0.249252
F_Thr	R_C22:0	-0.097029	0.684045
F_Thr	R_C22:1n9	-0.102294	0.667817
F_Thr	R_C22:2n6	-0.0428733	0.857568
F_Thr	R_C24:1n9	-0.0898296	0.722985
F_Pro	R_PhAc	-0.262638	0.237665
F_Pro	R_3PhPr	-0.166055	0.460178
F_Pro	R_Tyr	-0.120305	0.593836
F_Pro	R_3HPhAc	0.180175	0.422342
F_Pro	R_Glu	-0.249647	0.26252
F_Pro	R_1,3DHAco	-0.0954533	0.672625
F_Pro	R_Thr	-0.338887	0.122878
F_Pro	R_Pro	-0.219712	0.325873
F_Pro	R_3HBt	-0.227619	0.308316
F_Pro	R_2HV	-0.0254165	0.910607
F_Pro	R_Pan	-0.307823	0.163423
F_Pro	R_Ala	-0.13386	0.552582
F_Pro	R_Orn	-0.167184	0.457089
F_Pro	R_Glt	-0.164925	0.463279
F_Pro	R_Lys	-0.216888	0.332286
F_Pro	R_Eth	-0.0773793	0.732148
F_Pro	R_Glol	-0.263202	0.23662
F_Pro	R_Sar	-0.230443	0.302188
F_Pro	R_Vl	-0.263202	0.23662
F_Pro	R_Gly	-0.252471	0.256981
F_Pro	R_Mtol	-0.414007	0.0554311
F_Pro	R_Ch	-0.156453	0.486871
F_Pro	R_NNtrMte	-0.221971	0.320797
F_Pro	R_Cad	-0.202768	0.365465
F_Pro	R_Asp	-0.0158147	0.944312
F_Pro	R_DMtAla	-0.152499	0.498081
F_Pro	R_Met	-0.162666	0.469512
F_Pro	R_Cit	-0.00282406	0.990048
F_Pro	R_Suc	-0.10675	0.636336
F_Pro	R_IsoBt	-0.208981	0.350638
F_Pro	R_Pyr	-0.159842	0.477363
F_Pro	R_AcoAc	-0.212934	0.341389
F_Pro	R_Aco	-0.129342	0.566188
F_Pro	R_V	-0.162666	0.469512
F_Pro	R_Pr	-0.18187	0.417918
F_Pro	R_Bt	-0.18187	0.417918
F_Pro	R_IsoV	-0.196555	0.380646
F_Pro	R_Ac	-0.182999	0.414982
F_Pro	R_Leu	-0.204462	0.361386
F_Pro	R_Lac	-0.249647	0.26252
F_Pro	R_IsoPr	-0.189777	0.397608
F_Pro	R_IsoLeu	-0.221406	0.322061
F_Pro	R_2HIsoV	-0.107627	0.633549
F_Pro	R_HpoX	-0.145157	0.519231
F_Pro	R_For	-0.468132	0.0913764
F_Pro	R_Ben	-0.195804	0.541936
F_Pro	R_Ur	-0.620879	0.0235382
F_Pro	R_MtAla	0.0323529	0.90532
F_Pro	R_C6:0	-0.0604092	0.794774
F_Pro	R_C8:0	0.00902595	0.969874
F_Pro	R_C10:0	-0.202332	0.392279
F_Pro	R_C11:0	-0.176681	0.443597
F_Pro	R_C12:0	-0.117595	0.631613
F_Pro	R_C13:0	-0.132163	0.601135
F_Pro	R_C14:0	-0.206845	0.381578
F_Pro	R_C14:1n5	-0.0307152	0.900663
F_Pro	R_C15:0	-0.206845	0.381578
F_Pro	R_C16:0	-0.160211	0.499848
F_Pro	R_C16:1n7	-0.180519	0.446291
F_Pro	R_C17:0	-0.211358	0.371042
F_Pro	R_C18:0	-0.18428	0.436713
F_Pro	R_C18:1n9	-0.162467	0.493748
F_Pro	R_C18:2n6	-0.171493	0.469717
F_Pro	R_C18:3n6	-0.157202	0.508038
F_Pro	R_C20:0	-0.191801	0.417886
F_Pro	R_C20:1n9	-0.257876	0.259069
F_Pro	R_C22:0	-0.191801	0.417886
F_Pro	R_C22:1n9	-0.180519	0.446291
F_Pro	R_C22:2n6	-0.119594	0.615519
F_Pro	R_C24:1n9	-0.120805	0.633011
F_3HBt	R_PhAc	-0.167749	0.455548
F_3HBt	R_3PhPr	-0.0643886	0.775893
F_3HBt	R_Tyr	-0.0954533	0.672625
F_3HBt	R_3HPhAc	0.0864163	0.702176
F_3HBt	R_Glu	-0.12087	0.592091
F_3HBt	R_1,3DHAco	-0.0231573	0.918526
F_3HBt	R_Thr	-0.267721	0.228371
F_3HBt	R_Pro	-0.119175	0.597331
F_3HBt	R_3HBt	-0.130472	0.562773
F_3HBt	R_2HV	0.10675	0.636336
F_3HBt	R_Pan	-0.191471	0.393329
F_3HBt	R_Ala	-0.0355832	0.875082
F_3HBt	R_Orn	-0.0711663	0.752979
F_3HBt	R_Glt	-0.0689071	0.760595
F_3HBt	R_Lys	-0.158147	0.482105
F_3HBt	R_Eth	-0.0954533	0.672625
F_3HBt	R_Glol	-0.197684	0.37786
F_3HBt	R_Sar	-0.140073	0.53412
F_3HBt	R_Vl	-0.214629	0.33747
F_3HBt	R_Gly	-0.192601	0.39049
F_3HBt	R_Mtol	-0.332674	0.130339
F_3HBt	R_Ch	-0.112398	0.618483
F_3HBt	R_NNtrMte	-0.121435	0.590349
F_3HBt	R_Cad	-0.121435	0.590349
F_3HBt	R_Asp	0.063259	0.77973
F_3HBt	R_DMtAla	-0.114092	0.613167
F_3HBt	R_Met	-0.100537	0.656202
F_3HBt	R_Cit	-0.0807681	0.720862
F_3HBt	R_Suc	-0.174527	0.43727
F_3HBt	R_IsoBt	-0.0926292	0.681812
F_3HBt	R_Pyr	-0.0852866	0.7059
F_3HBt	R_AcoAc	-0.13612	0.545835
F_3HBt	R_Aco	-0.0254165	0.910607
F_3HBt	R_V	-0.0384072	0.865252
F_3HBt	R_Pr	-0.0734256	0.745384
F_3HBt	R_Bt	-0.0395369	0.861325
F_3HBt	R_IsoV	-0.0892403	0.692894
F_3HBt	R_Ac	-0.045185	0.841741
F_3HBt	R_Leu	-0.154759	0.49166
F_3HBt	R_Lac	-0.105055	0.641731
F_3HBt	R_IsoPr	-0.114092	0.613167
F_3HBt	R_IsoLeu	-0.142333	0.527478
F_3HBt	R_2HIsoV	-0.0206215	0.927424
F_3HBt	R_HpoX	-0.0367128	0.871148
F_3HBt	R_For	-0.41978	0.135101
F_3HBt	R_Ben	-0.195804	0.541936
F_3HBt	R_Ur	-0.527473	0.0639549
F_3HBt	R_MtAla	0.261765	0.32741
F_3HBt	R_C6:0	-0.0980838	0.672313
F_3HBt	R_C8:0	-0.127868	0.591106
F_3HBt	R_C10:0	-0.279052	0.233475
F_3HBt	R_C11:0	-0.261124	0.252905
F_3HBt	R_C12:0	-0.179026	0.463354
F_3HBt	R_C13:0	-0.142488	0.572742
F_3HBt	R_C14:0	-0.238436	0.311369
F_3HBt	R_C14:1n5	-0.0903905	0.712866
F_3HBt	R_C15:0	-0.215871	0.360672
F_3HBt	R_C16:0	-0.208349	0.378047
F_3HBt	R_C16:1n7	-0.197067	0.404972
F_3HBt	R_C17:0	-0.247461	0.292848
F_3HBt	R_C18:0	-0.179767	0.448219
F_3HBt	R_C18:1n9	-0.14592	0.539312
F_3HBt	R_C18:2n6	-0.180519	0.446291
F_3HBt	R_C18:3n6	-0.169237	0.475668
F_3HBt	R_C20:0	-0.208349	0.378047
F_3HBt	R_C20:1n9	-0.101981	0.660031
F_3HBt	R_C22:0	-0.256487	0.275018
F_3HBt	R_C22:1n9	-0.300865	0.197403
F_3HBt	R_C22:2n6	-0.313652	0.178092
F_3HBt	R_C24:1n9	-0.224058	0.371433
F_2HV	R_PhAc	-0.155323	0.490061
F_2HV	R_3PhPr	0.0711663	0.752979
F_2HV	R_Tyr	-0.0310647	0.890846
F_2HV	R_3HPhAc	0.0254165	0.910607
F_2HV	R_Glu	0.0779441	0.730263
F_2HV	R_1,3DHAco	0.0807681	0.720862
F_2HV	R_Thr	-0.192036	0.391908
F_2HV	R_Pro	0.0242869	0.914566
F_2HV	R_3HBt	0.00960181	0.966173
F_2HV	R_2HV	0.207286	0.354647
F_2HV	R_Pan	-0.0468794	0.835883
F_2HV	R_Ala	0.125953	0.576489
F_2HV	R_Orn	0.106185	0.638132
F_2HV	R_Glt	0.0259814	0.908628
F_2HV	R_Lys	0.009037	0.968162
F_2HV	R_Eth	0.057046	0.80092
F_2HV	R_Glol	0.0338887	0.880988
F_2HV	R_Sar	-0.0237221	0.916546
F_2HV	R_Vl	-0.027111	0.904673
F_2HV	R_Gly	-0.000564812	0.99801
F_2HV	R_Mtol	-0.208416	0.351971
F_2HV	R_Ch	-0.0977125	0.665307
F_2HV	R_NNtrMte	0.0333239	0.882959
F_2HV	R_Cad	0.0491387	0.828085
F_2HV	R_Asp	0.0960181	0.670793
F_2HV	R_DMtAla	-0.009037	0.968162
F_2HV	R_Met	0.0417961	0.853482
F_2HV	R_Cit	-0.337193	0.124882
F_2HV	R_Suc	-0.313471	0.155438
F_2HV	R_IsoBt	0.0101666	0.964185
F_2HV	R_Pyr	0.0152499	0.946298
F_2HV	R_AcoAc	-0.0333239	0.882959
F_2HV	R_Aco	0.0107314	0.962196
F_2HV	R_V	0.0982773	0.663482
F_2HV	R_Pr	0.0881107	0.696602
F_2HV	R_Bt	0.106185	0.638132
F_2HV	R_IsoV	0.0169444	0.94034
F_2HV	R_Ac	0.144592	0.520876
F_2HV	R_Leu	-0.0282406	0.900719
F_2HV	R_Lac	0.129907	0.56448
F_2HV	R_IsoPr	0.0666478	0.768234
F_2HV	R_IsoLeu	-0.0124259	0.956232
F_2HV	R_2HIsoV	0.160169	0.476448
F_2HV	R_HpoX	0.0728608	0.74728
F_2HV	R_For	-0.367033	0.196739
F_2HV	R_Ben	-0.188811	0.556737
F_2HV	R_Ur	-0.538462	0.0576344
F_2HV	R_MtAla	0.0911765	0.737005
F_2HV	R_C6:0	-0.0811952	0.72643
F_2HV	R_C8:0	-0.305378	0.190434
F_2HV	R_C10:0	-0.218879	0.353853
F_2HV	R_C11:0	-0.124716	0.590139
F_2HV	R_C12:0	-0.301887	0.209073
F_2HV	R_C13:0	-0.20031	0.425475
F_2HV	R_C14:0	-0.193306	0.414174
F_2HV	R_C14:1n5	0.0482668	0.844438
F_2HV	R_C15:0	-0.197819	0.403145
F_2HV	R_C16:0	-0.247461	0.292848
F_2HV	R_C16:1n7	-0.16698	0.481658
F_2HV	R_C17:0	-0.262505	0.263517
F_2HV	R_C18:0	-0.215871	0.360672
F_2HV	R_C18:1n9	-0.132381	0.577963
F_2HV	R_C18:2n6	-0.17751	0.454031
F_2HV	R_C18:3n6	-0.163219	0.491723
F_2HV	R_C20:0	-0.209853	0.374535
F_2HV	R_C20:1n9	-0.11887	0.607811
F_2HV	R_C22:0	-0.226401	0.337134
F_2HV	R_C22:1n9	-0.165476	0.485671
F_2HV	R_C22:2n6	-0.160211	0.499848
F_2HV	R_C24:1n9	-0.170367	0.499116
F_Pan	R_PhAc	-0.0581757	0.797057
F_Pan	R_3PhPr	-0.036148	0.873114
F_Pan	R_Tyr	-0.066083	0.770146
F_Pan	R_3HPhAc	0.109009	0.629171
F_Pan	R_Glu	-0.0745552	0.741595
F_Pan	R_1,3DHAco	0.0220277	0.922489
F_Pan	R_Thr	-0.253036	0.255883
F_Pan	R_Pro	-0.0943236	0.676294
F_Pan	R_3HBt	-0.115787	0.607869
F_Pan	R_2HV	0.124824	0.579941
F_Pan	R_Pan	-0.123694	0.583401
F_Pan	R_Ala	-0.00847218	0.970151
F_Pan	R_Orn	-0.0395369	0.861325
F_Pan	R_Glt	-0.0372776	0.869182
F_Pan	R_Lys	-0.108444	0.630959
F_Pan	R_Eth	0.00282406	0.990048
F_Pan	R_Glol	-0.105055	0.641731
F_Pan	R_Sar	-0.0497035	0.826138
F_Pan	R_Vl	-0.136685	0.544155
F_Pan	R_Gly	-0.141768	0.529135
F_Pan	R_Mtol	-0.31573	0.152322
F_Pan	R_Ch	-0.13612	0.545835
F_Pan	R_NNtrMte	-0.13386	0.552582
F_Pan	R_Cad	-0.0785089	0.72838
F_Pan	R_Asp	0.0203332	0.928436
F_Pan	R_DMtAla	-0.112962	0.616709
F_Pan	R_Met	-0.0564812	0.802854
F_Pan	R_Cit	-0.0163796	0.942326
F_Pan	R_Suc	-0.229879	0.303408
F_Pan	R_IsoBt	-0.0384072	0.865252
F_Pan	R_Pyr	-0.0649534	0.773976
F_Pan	R_AcoAc	-0.0999718	0.658019
F_Pan	R_Aco	-0.0129907	0.954245
F_Pan	R_V	-0.0293702	0.896768
F_Pan	R_Pr	-0.0158147	0.944312
F_Pan	R_Bt	-0.0316295	0.888873
F_Pan	R_IsoV	-0.0474442	0.833932
F_Pan	R_Ac	-0.0564812	0.802854
F_Pan	R_Leu	-0.108444	0.630959
F_Pan	R_Lac	-0.081333	0.718986
F_Pan	R_IsoPr	-0.0576108	0.798988
F_Pan	R_IsoLeu	-0.0960181	0.670793
F_Pan	R_2HIsoV	-0.0443503	0.84463
F_Pan	R_HpoX	-0.0276758	0.902696
F_Pan	R_For	-0.512088	0.0611985
F_Pan	R_Ben	-0.111888	0.729195
F_Pan	R_Ur	-0.450549	0.122332
F_Pan	R_MtAla	0.0911765	0.737005
F_Pan	R_C6:0	-0.13316	0.565005
F_Pan	R_C8:0	-0.139902	0.556344
F_Pan	R_C10:0	-0.30613	0.189289
F_Pan	R_C11:0	-0.246833	0.280734
F_Pan	R_C12:0	-0.193067	0.428407
F_Pan	R_C13:0	-0.20444	0.415791
F_Pan	R_C14:0	-0.259496	0.269229
F_Pan	R_C14:1n5	-0.0781044	0.75062
F_Pan	R_C15:0	-0.223392	0.343765
F_Pan	R_C16:0	-0.214366	0.36411
F_Pan	R_C16:1n7	-0.215118	0.362389
F_Pan	R_C17:0	-0.253479	0.280884
F_Pan	R_C18:0	-0.233923	0.320888
F_Pan	R_C18:1n9	-0.188041	0.427244
F_Pan	R_C18:2n6	-0.200075	0.397692
F_Pan	R_C18:3n6	-0.181271	0.444366
F_Pan	R_C20:0	-0.233923	0.320888
F_Pan	R_C20:1n9	-0.23709	0.300761
F_Pan	R_C22:0	-0.254983	0.277942
F_Pan	R_C22:1n9	-0.282813	0.226971
F_Pan	R_C22:2n6	-0.242948	0.302022
F_Pan	R_C24:1n9	-0.207537	0.408606
F_Ala	R_PhAc	-0.227619	0.308316
F_Ala	R_3PhPr	-0.100537	0.656202
F_Ala	R_Tyr	-0.137249	0.542476
F_Ala	R_3HPhAc	0.144027	0.522523
F_Ala	R_Glu	-0.189777	0.397608
F_Ala	R_1,3DHAco	-0.0559164	0.804788
F_Ala	R_Thr	-0.338887	0.122878
F_Ala	R_Pro	-0.198249	0.376471
F_Ala	R_3HBt	-0.182434	0.416449
F_Ala	R_2HV	0.0163796	0.942326
F_Ala	R_Pan	-0.262638	0.237665
F_Ala	R_Ala	-0.10675	0.636336
F_Ala	R_Orn	-0.134425	0.550892
F_Ala	R_Glt	-0.140073	0.53412
F_Ala	R_Lys	-0.193166	0.389075
F_Ala	R_Eth	0.0129907	0.954245
F_Ala	R_Glol	-0.184129	0.412058
F_Ala	R_Sar	-0.187518	0.403354
F_Ala	R_Vl	-0.213499	0.34008
F_Ala	R_Gly	-0.208416	0.351971
F_Ala	R_Mtol	-0.393674	0.0698755
F_Ala	R_Ch	-0.210675	0.346657
F_Ala	R_NNtrMte	-0.246823	0.268135
F_Ala	R_Cad	-0.174527	0.43727
F_Ala	R_Asp	-0.0530923	0.814477
F_Ala	R_DMtAla	-0.178481	0.426791
F_Ala	R_Met	-0.161536	0.472644
F_Ala	R_Cit	-0.0208981	0.926453
F_Ala	R_Suc	-0.137249	0.542476
F_Ala	R_IsoBt	-0.153629	0.494865
F_Ala	R_Pyr	-0.142897	0.525824
F_Ala	R_AcoAc	-0.19599	0.382044
F_Ala	R_Aco	-0.10675	0.636336
F_Ala	R_V	-0.167184	0.457089
F_Ala	R_Pr	-0.111833	0.620259
F_Ala	R_Bt	-0.142333	0.527478
F_Ala	R_IsoV	-0.162666	0.469512
F_Ala	R_Ac	-0.109574	0.627384
F_Ala	R_Leu	-0.178481	0.426791
F_Ala	R_Lac	-0.185258	0.409146
F_Ala	R_IsoPr	-0.18187	0.417918
F_Ala	R_IsoLeu	-0.18187	0.417918
F_Ala	R_2HIsoV	-0.126836	0.573797
F_Ala	R_HpoX	-0.10675	0.636336
F_Ala	R_For	-0.516484	0.0586372
F_Ala	R_Ben	-0.237762	0.456801
F_Ala	R_Ur	-0.593407	0.0325244
F_Ala	R_MtAla	0.132353	0.625106
F_Ala	R_C6:0	-0.203313	0.376734
F_Ala	R_C8:0	-0.221136	0.348788
F_Ala	R_C10:0	-0.276044	0.238765
F_Ala	R_C11:0	-0.240338	0.293991
F_Ala	R_C12:0	-0.273804	0.256666
F_Ala	R_C13:0	-0.20031	0.425475
F_Ala	R_C14:0	-0.345243	0.136003
F_Ala	R_C14:1n5	-0.039491	0.872477
F_Ala	R_C15:0	-0.304626	0.191584
F_Ala	R_C16:0	-0.283565	0.225684
F_Ala	R_C16:1n7	-0.270779	0.248206
F_Ala	R_C17:0	-0.307634	0.187013
F_Ala	R_C18:0	-0.303121	0.193897
F_Ala	R_C18:1n9	-0.255735	0.276478
F_Ala	R_C18:2n6	-0.264761	0.259284
F_Ala	R_C18:3n6	-0.247461	0.292848
F_Ala	R_C20:0	-0.297104	0.203339
F_Ala	R_C20:1n9	-0.261773	0.251684
F_Ala	R_C22:0	-0.286574	0.220586
F_Ala	R_C22:1n9	-0.276796	0.237435
F_Ala	R_C22:2n6	-0.276044	0.238765
F_Ala	R_C24:1n9	-0.248838	0.319387
F_Orn	R_PhAc	-0.199379	0.373702
F_Orn	R_3PhPr	0.054222	0.810598
F_Orn	R_Tyr	-0.0525275	0.816418
F_Orn	R_3HPhAc	0.170008	0.449412
F_Orn	R_Glu	-0.0745552	0.741595
F_Orn	R_1,3DHAco	0.00960181	0.966173
F_Orn	R_Thr	-0.233832	0.294934
F_Orn	R_Pro	-0.0954533	0.672625
F_Orn	R_3HBt	-0.0547868	0.808661
F_Orn	R_2HV	0.0559164	0.804788
F_Orn	R_Pan	-0.170008	0.449412
F_Orn	R_Ala	-0.00508331	0.982088
F_Orn	R_Orn	-0.00112962	0.996019
F_Orn	R_Glt	-0.0474442	0.833932
F_Orn	R_Lys	-0.0564812	0.802854
F_Orn	R_Eth	0.0943236	0.676294
F_Orn	R_Glol	-0.0508331	0.822247
F_Orn	R_Sar	-0.072296	0.749178
F_Orn	R_Vl	-0.0609997	0.787419
F_Orn	R_Gly	-0.0197684	0.930419
F_Orn	R_Mtol	-0.252471	0.256981
F_Orn	R_Ch	-0.148546	0.509417
F_Orn	R_NNtrMte	-0.0943236	0.676294
F_Orn	R_Cad	-0.0446202	0.843696
F_Orn	R_Asp	0.0316295	0.888873
F_Orn	R_DMtAla	-0.0982773	0.663482
F_Orn	R_Met	-0.0192036	0.932402
F_Orn	R_Cit	0.0265462	0.90665
F_Orn	R_Suc	-0.0231573	0.918526
F_Orn	R_IsoBt	-0.099407	0.659838
F_Orn	R_Pyr	-0.0333239	0.882959
F_Orn	R_AcoAc	-0.101101	0.654386
F_Orn	R_Aco	-0.0525275	0.816418
F_Orn	R_V	-0.0960181	0.670793
F_Orn	R_Pr	-0.0203332	0.928436
F_Orn	R_Bt	-0.0677775	0.764412
F_Orn	R_IsoV	-0.0971477	0.667134
F_Orn	R_Ac	0.0192036	0.932402
F_Orn	R_Leu	-0.0576108	0.798988
F_Orn	R_Lac	-0.0609997	0.787419
F_Orn	R_IsoPr	-0.12087	0.592091
F_Orn	R_IsoLeu	-0.0395369	0.861325
F_Orn	R_2HIsoV	-0.0437853	0.846587
F_Orn	R_HpoX	-0.0254165	0.910607
F_Orn	R_For	-0.476923	0.0846484
F_Orn	R_Ben	-0.244755	0.443262
F_Orn	R_Ur	-0.532967	0.0607365
F_Orn	R_MtAla	0.0558824	0.837137
F_Orn	R_C6:0	-0.287756	0.205916
F_Orn	R_C8:0	-0.34449	0.136915
F_Orn	R_C10:0	-0.265513	0.257882
F_Orn	R_C11:0	-0.228646	0.318806
F_Orn	R_C12:0	-0.315928	0.187617
F_Orn	R_C13:0	-0.22509	0.369174
F_Orn	R_C14:0	-0.319669	0.169466
F_Orn	R_C14:1n5	-0.0377359	0.878104
F_Orn	R_C15:0	-0.310643	0.182516
F_Orn	R_C16:0	-0.312147	0.180295
F_Orn	R_C16:1n7	-0.294848	0.206957
F_Orn	R_C17:0	-0.328695	0.15707
F_Orn	R_C18:0	-0.315156	0.175908
F_Orn	R_C18:1n9	-0.224144	0.3421
F_Orn	R_C18:2n6	-0.25724	0.273564
F_Orn	R_C18:3n6	-0.217375	0.357253
F_Orn	R_C20:0	-0.319669	0.169466
F_Orn	R_C20:1n9	-0.157843	0.494391
F_Orn	R_C22:0	-0.2956	0.205746
F_Orn	R_C22:1n9	-0.213614	0.365836
F_Orn	R_C22:2n6	-0.190297	0.421616
F_Orn	R_C24:1n9	-0.234383	0.349198
F_Glt	R_PhAc	-0.158712	0.480522
F_Glt	R_3PhPr	-0.081333	0.718986
F_Glt	R_Tyr	-0.0818978	0.717112
F_Glt	R_3HPhAc	0.173397	0.440289
F_Glt	R_Glu	-0.172833	0.441803
F_Glt	R_1,3DHAco	-0.0412313	0.855441
F_Glt	R_Thr	-0.309517	0.160998
F_Glt	R_Pro	-0.171138	0.44636
F_Glt	R_3HBt	-0.168879	0.452474
F_Glt	R_2HV	0.0615645	0.785495
F_Glt	R_Pan	-0.235527	0.291348
F_Glt	R_Ala	-0.0762497	0.735923
F_Glt	R_Orn	-0.108444	0.630959
F_Glt	R_Glt	-0.103925	0.645337
F_Glt	R_Lys	-0.164925	0.463279
F_Glt	R_Eth	-0.0141203	0.950271
F_Glt	R_Glol	-0.184129	0.412058
F_Glt	R_Sar	-0.14911	0.50779
F_Glt	R_Vl	-0.198814	0.375085
F_Glt	R_Gly	-0.191471	0.393329
F_Glt	R_Mtol	-0.362045	0.0977748
F_Glt	R_Ch	-0.116916	0.604348
F_Glt	R_NNtrMte	-0.199379	0.373702
F_Glt	R_Cad	-0.141768	0.529135
F_Glt	R_Asp	0.0112962	0.960208
F_Glt	R_DMtAla	-0.15137	0.501307
F_Glt	R_Met	-0.117481	0.602591
F_Glt	R_Cit	0.0378424	0.867216
F_Glt	R_Suc	-0.132731	0.55597
F_Glt	R_IsoBt	-0.123129	0.585135
F_Glt	R_Pyr	-0.114657	0.611399
F_Glt	R_AcoAc	-0.159842	0.477363
F_Glt	R_Aco	-0.0706015	0.754881
F_Glt	R_V	-0.112962	0.616709
F_Glt	R_Pr	-0.09037	0.689193
F_Glt	R_Bt	-0.105055	0.641731
F_Glt	R_IsoV	-0.121999	0.588609
F_Glt	R_Ac	-0.109574	0.627384
F_Glt	R_Leu	-0.158147	0.482105
F_Glt	R_Lac	-0.17961	0.423822
F_Glt	R_IsoPr	-0.136685	0.544155
F_Glt	R_IsoLeu	-0.153629	0.494865
F_Glt	R_2HIsoV	-0.0816384	0.717972
F_Glt	R_HpoX	-0.0988421	0.661659
F_Glt	R_For	-0.481319	0.0814183
F_Glt	R_Ben	-0.244755	0.443262
F_Glt	R_Ur	-0.483516	0.0941347
F_Glt	R_MtAla	0.0676471	0.80342
F_Glt	R_C6:0	-0.153946	0.505244
F_Glt	R_C8:0	-0.138398	0.560639
F_Glt	R_C10:0	-0.2956	0.205746
F_Glt	R_C11:0	-0.268918	0.238498
F_Glt	R_C12:0	-0.196577	0.419893
F_Glt	R_C13:0	-0.19618	0.435277
F_Glt	R_C14:0	-0.303121	0.193897
F_Glt	R_C14:1n5	-0.095656	0.696874
F_Glt	R_C15:0	-0.274539	0.241438
F_Glt	R_C16:0	-0.241444	0.305118
F_Glt	R_C16:1n7	-0.255735	0.276478
F_Glt	R_C17:0	-0.280557	0.230859
F_Glt	R_C18:0	-0.256487	0.275018
F_Glt	R_C18:1n9	-0.221136	0.348788
F_Glt	R_C18:2n6	-0.23317	0.322491
F_Glt	R_C18:3n6	-0.211358	0.371042
F_Glt	R_C20:0	-0.270026	0.249574
F_Glt	R_C20:1n9	-0.261773	0.251684
F_Glt	R_C22:0	-0.274539	0.241438
F_Glt	R_C22:1n9	-0.279804	0.232165
F_Glt	R_C22:2n6	-0.245957	0.295886
F_Glt	R_C24:1n9	-0.211668	0.399131
F_Lys	R_PhAc	-0.368822	0.0912002
F_Lys	R_3PhPr	-0.136685	0.544155
F_Lys	R_Tyr	-0.114657	0.611399
F_Lys	R_3HPhAc	0.159842	0.477363
F_Lys	R_Glu	-0.141203	0.530794
F_Lys	R_1,3DHAco	-0.0446202	0.843696
F_Lys	R_Thr	-0.260943	0.240816
F_Lys	R_Pro	-0.140638	0.532456
F_Lys	R_3HBt	-0.16549	0.461727
F_Lys	R_2HV	0.0457498	0.839788
F_Lys	R_Pan	-0.277323	0.211476
F_Lys	R_Ala	-0.0615645	0.785495
F_Lys	R_Orn	-0.0655182	0.772061
F_Lys	R_Glt	-0.134425	0.550892
F_Lys	R_Lys	-0.135555	0.547519
F_Lys	R_Eth	-0.0367128	0.871148
F_Lys	R_Glol	-0.147981	0.511046
F_Lys	R_Sar	-0.24061	0.280753
F_Lys	R_Vl	-0.189777	0.397608
F_Lys	R_Gly	-0.175657	0.434262
F_Lys	R_Mtol	-0.336063	0.12623
F_Lys	R_Ch	-0.0344535	0.879019
F_Lys	R_NNtrMte	-0.150805	0.502924
F_Lys	R_Cad	-0.132731	0.55597
F_Lys	R_Asp	0.0745552	0.741595
F_Lys	R_DMtAla	-0.0643886	0.775893
F_Lys	R_Met	-0.127648	0.571329
F_Lys	R_Cit	-0.173397	0.440289
F_Lys	R_Suc	-0.0694719	0.758689
F_Lys	R_IsoBt	-0.194295	0.386254
F_Lys	R_Pyr	-0.103361	0.647143
F_Lys	R_AcoAc	-0.153064	0.496472
F_Lys	R_Aco	-0.111268	0.622038
F_Lys	R_V	-0.0948885	0.674459
F_Lys	R_Pr	-0.135555	0.547519
F_Lys	R_Bt	-0.0768145	0.734035
F_Lys	R_IsoV	-0.153629	0.494865
F_Lys	R_Ac	-0.0576108	0.798988
F_Lys	R_Leu	-0.134425	0.550892
F_Lys	R_Lac	-0.0982773	0.663482
F_Lys	R_IsoPr	-0.0926292	0.681812
F_Lys	R_IsoLeu	-0.184129	0.412058
F_Lys	R_2HIsoV	0.0607345	0.788323
F_Lys	R_HpoX	-0.10675	0.636336
F_Lys	R_For	-0.415385	0.139666
F_Lys	R_Ben	-0.258741	0.416775
F_Lys	R_Ur	-0.692308	0.00873032
F_Lys	R_MtAla	0.111765	0.680274
F_Lys	R_C6:0	-0.0928873	0.688813
F_Lys	R_C8:0	-0.194058	0.412325
F_Lys	R_C10:0	-0.158706	0.503935
F_Lys	R_C11:0	-0.123417	0.594048
F_Lys	R_C12:0	-0.187802	0.441345
F_Lys	R_C13:0	-0.082602	0.744539
F_Lys	R_C14:0	-0.163219	0.491723
F_Lys	R_C14:1n5	-0.039491	0.872477
F_Lys	R_C15:0	-0.211358	0.371042
F_Lys	R_C16:0	-0.214366	0.36411
F_Lys	R_C16:1n7	-0.194058	0.412325
F_Lys	R_C17:0	-0.25047	0.286827
F_Lys	R_C18:0	-0.181271	0.444366
F_Lys	R_C18:1n9	-0.130876	0.58233
F_Lys	R_C18:2n6	-0.180519	0.446291
F_Lys	R_C18:3n6	-0.176758	0.455977
F_Lys	R_C20:0	-0.203836	0.388694
F_Lys	R_C20:1n9	-0.305944	0.177412
F_Lys	R_C22:0	-0.197819	0.403145
F_Lys	R_C22:1n9	-0.0992855	0.677074
F_Lys	R_C22:2n6	-0.103046	0.66551
F_Lys	R_C24:1n9	-0.157976	0.531269
F_Eth	R_PhAc	-0.160971	0.474214
F_Eth	R_3PhPr	-0.134425	0.550892
F_Eth	R_Tyr	-0.251341	0.259188
F_Eth	R_3HPhAc	-0.0242869	0.914566
F_Eth	R_Glu	-0.112962	0.616709
F_Eth	R_1,3DHAco	-0.0242869	0.914566
F_Eth	R_Thr	-0.247388	0.267006
F_Eth	R_Pro	-0.131601	0.559367
F_Eth	R_3HBt	-0.179045	0.425305
F_Eth	R_2HV	0.0321943	0.886901
F_Eth	R_Pan	-0.153064	0.496472
F_Eth	R_Ala	-0.0536572	0.812537
F_Eth	R_Orn	-0.045185	0.841741
F_Eth	R_Glt	-0.101666	0.652573
F_Eth	R_Lys	-0.125388	0.578214
F_Eth	R_Eth	0.123694	0.583401
F_Eth	R_Glol	-0.121999	0.588609
F_Eth	R_Sar	-0.0655182	0.772061
F_Eth	R_Vl	-0.145722	0.517589
F_Eth	R_Gly	-0.115787	0.607869
F_Eth	R_Mtol	-0.343971	0.117007
F_Eth	R_Ch	-0.112398	0.618483
F_Eth	R_NNtrMte	-0.190342	0.396179
F_Eth	R_Cad	-0.120305	0.593836
F_Eth	R_Asp	-0.0948885	0.674459
F_Eth	R_DMtAla	-0.194295	0.386254
F_Eth	R_Met	-0.0937588	0.678132
F_Eth	R_Cit	-0.00960181	0.966173
F_Eth	R_Suc	-0.150805	0.502924
F_Eth	R_IsoBt	-0.124259	0.58167
F_Eth	R_Pyr	-0.093194	0.679971
F_Eth	R_AcoAc	-0.141768	0.529135
F_Eth	R_Aco	-0.066083	0.770146
F_Eth	R_V	-0.18074	0.420864
F_Eth	R_Pr	-0.126518	0.574767
F_Eth	R_Bt	-0.134425	0.550892
F_Eth	R_IsoV	-0.144592	0.520876
F_Eth	R_Ac	-0.118611	0.599082
F_Eth	R_Leu	-0.124259	0.58167
F_Eth	R_Lac	-0.152499	0.498081
F_Eth	R_IsoPr	-0.131036	0.561069
F_Eth	R_IsoLeu	-0.09037	0.689193
F_Eth	R_2HIsoV	-0.0562147	0.803767
F_Eth	R_HpoX	0.0141203	0.950271
F_Eth	R_For	-0.38022	0.179906
F_Eth	R_Ben	0.0979021	0.762122
F_Eth	R_Ur	-0.28022	0.353764
F_Eth	R_MtAla	0.0382353	0.888198
F_Eth	R_C6:0	-0.326729	0.148288
F_Eth	R_C8:0	-0.242196	0.303568
F_Eth	R_C10:0	-0.519744	0.0188323
F_Eth	R_C11:0	-0.479376	0.0278863
F_Eth	R_C12:0	-0.39842	0.0911115
F_Eth	R_C13:0	-0.510067	0.0305717
F_Eth	R_C14:0	-0.485145	0.0301423
F_Eth	R_C14:1n5	-0.341378	0.152601
F_Eth	R_C15:0	-0.476119	0.033828
F_Eth	R_C16:0	-0.458067	0.0422476
F_Eth	R_C16:1n7	-0.475367	0.0341503
F_Eth	R_C17:0	-0.504701	0.0232373
F_Eth	R_C18:0	-0.482136	0.031334
F_Eth	R_C18:1n9	-0.395637	0.0842243
F_Eth	R_C18:2n6	-0.442272	0.0508673
F_Eth	R_C18:3n6	-0.41745	0.0670498
F_Eth	R_C20:0	-0.492666	0.0273182
F_Eth	R_C20:1n9	-0.343618	0.127231
F_Eth	R_C22:0	-0.524257	0.0176499
F_Eth	R_C22:1n9	-0.470854	0.0361349
F_Eth	R_C22:2n6	-0.467093	0.0378563
F_Eth	R_C24:1n9	-0.461539	0.0538504
F_Glol	R_PhAc	-0.109009	0.629171
F_Glol	R_3PhPr	-0.0869811	0.700316
F_Glol	R_Tyr	-0.158712	0.480522
F_Glol	R_3HPhAc	0.029935	0.894794
F_Glol	R_Glu	-0.0519627	0.81836
F_Glol	R_1,3DHAco	0.0604349	0.789344
F_Glol	R_Thr	-0.208981	0.350638
F_Glol	R_Pro	-0.0717312	0.751078
F_Glol	R_3HBt	-0.122564	0.586871
F_Glol	R_2HV	0.121435	0.590349
F_Glol	R_Pan	-0.115787	0.607869
F_Glol	R_Ala	-0.00169444	0.994029
F_Glol	R_Orn	-0.0101666	0.964185
F_Glol	R_Glt	-0.045185	0.841741
F_Glol	R_Lys	-0.0948885	0.674459
F_Glol	R_Eth	0.0886755	0.694747
F_Glol	R_Glol	-0.0914996	0.685499
F_Glol	R_Sar	-0.0587405	0.795127
F_Glol	R_Vl	-0.138944	0.537455
F_Glol	R_Gly	-0.125953	0.576489
F_Glol	R_Mtol	-0.313471	0.155438
F_Glol	R_Ch	-0.111268	0.622038
F_Glol	R_NNtrMte	-0.129342	0.566188
F_Glol	R_Cad	-0.0785089	0.72838
F_Glol	R_Asp	-0.0158147	0.944312
F_Glol	R_DMtAla	-0.105055	0.641731
F_Glol	R_Met	-0.063259	0.77973
F_Glol	R_Cit	-0.0864163	0.702176
F_Glol	R_Suc	-0.176786	0.431266
F_Glol	R_IsoBt	-0.0474442	0.833932
F_Glol	R_Pyr	-0.0423609	0.851523
F_Glol	R_AcoAc	-0.0875459	0.698458
F_Glol	R_Aco	0.00960181	0.966173
F_Glol	R_V	-0.0768145	0.734035
F_Glol	R_Pr	-0.0553516	0.806724
F_Glol	R_Bt	-0.0372776	0.869182
F_Glol	R_IsoV	-0.0474442	0.833932
F_Glol	R_Ac	-0.0429257	0.849565
F_Glol	R_Leu	-0.0914996	0.685499
F_Glol	R_Lac	-0.0655182	0.772061
F_Glol	R_IsoPr	-0.063259	0.77973
F_Glol	R_IsoLeu	-0.100537	0.656202
F_Glol	R_2HIsoV	0.00875706	0.969148
F_Glol	R_HpoX	0.0186388	0.934386
F_Glol	R_For	-0.450549	0.105933
F_Glol	R_Ben	-0.0769231	0.812183
F_Glol	R_Ur	-0.527473	0.0639549
F_Glol	R_MtAla	0.170588	0.52761
F_Glol	R_C6:0	-0.144852	0.531008
F_Glol	R_C8:0	-0.0947725	0.691042
F_Glol	R_C10:0	-0.336217	0.147231
F_Glol	R_C11:0	-0.239039	0.296688
F_Glol	R_C12:0	-0.219394	0.366812
F_Glol	R_C13:0	-0.233351	0.351387
F_Glol	R_C14:0	-0.288078	0.218065
F_Glol	R_C14:1n5	-0.111452	0.64965
F_Glol	R_C15:0	-0.261	0.266363
F_Glol	R_C16:0	-0.268522	0.252324
F_Glol	R_C16:1n7	-0.248214	0.291335
F_Glol	R_C17:0	-0.309139	0.184755
F_Glol	R_C18:0	-0.283565	0.225684
F_Glol	R_C18:1n9	-0.203084	0.390484
F_Glol	R_C18:2n6	-0.245205	0.297413
F_Glol	R_C18:3n6	-0.232418	0.324099
F_Glol	R_C20:0	-0.279052	0.233475
F_Glol	R_C20:1n9	-0.3709	0.0978734
F_Glol	R_C22:0	-0.30613	0.189289
F_Glol	R_C22:1n9	-0.320421	0.168408
F_Glol	R_C22:2n6	-0.298609	0.20095
F_Glol	R_C24:1n9	-0.273619	0.271915
F_Sar	R_PhAc	-0.093194	0.679971
F_Sar	R_3PhPr	0.00564812	0.980098
F_Sar	R_Tyr	0.048009	0.831982
F_Sar	R_3HPhAc	0.177916	0.42828
F_Sar	R_Glu	-0.0553516	0.806724
F_Sar	R_1,3DHAco	0.0367128	0.871148
F_Sar	R_Thr	-0.134425	0.550892
F_Sar	R_Pro	-0.0423609	0.851523
F_Sar	R_3HBt	-0.038972	0.863288
F_Sar	R_2HV	0.129342	0.566188
F_Sar	R_Pan	-0.066083	0.770146
F_Sar	R_Ala	0.0547868	0.808661
F_Sar	R_Orn	0.0621293	0.783572
F_Sar	R_Glt	-0.0395369	0.861325
F_Sar	R_Lys	-0.018074	0.936371
F_Sar	R_Eth	0.215193	0.33617
F_Sar	R_Glol	-0.0350184	0.87705
F_Sar	R_Sar	0.0045185	0.984078
F_Sar	R_Vl	-0.0790737	0.726498
F_Sar	R_Gly	-0.0457498	0.839788
F_Sar	R_Mtol	-0.232138	0.298548
F_Sar	R_Ch	-0.0965829	0.668962
F_Sar	R_NNtrMte	0.00169444	0.994029
F_Sar	R_Cad	0.000564812	0.99801
F_Sar	R_Asp	0.106185	0.638132
F_Sar	R_DMtAla	-0.108444	0.630959
F_Sar	R_Met	0.0553516	0.806724
F_Sar	R_Cit	-0.137249	0.542476
F_Sar	R_Suc	-0.183564	0.413519
F_Sar	R_IsoBt	-0.0169444	0.94034
F_Sar	R_Pyr	0.00734256	0.974129
F_Sar	R_AcoAc	-0.0694719	0.758689
F_Sar	R_Aco	0.0129907	0.954245
F_Sar	R_V	0.0429257	0.849565
F_Sar	R_Pr	0.009037	0.968162
F_Sar	R_Bt	-0.00225925	0.992039
F_Sar	R_IsoV	-0.00112962	0.996019
F_Sar	R_Ac	-0.00225925	0.992039
F_Sar	R_Leu	-0.0237221	0.916546
F_Sar	R_Lac	-0.00564812	0.980098
F_Sar	R_IsoPr	0.102796	0.648951
F_Sar	R_IsoLeu	-0.0384072	0.865252
F_Sar	R_2HIsoV	0.050565	0.82317
F_Sar	R_HpoX	-0.0649534	0.773976
F_Sar	R_For	-0.230769	0.427336
F_Sar	R_Ben	0.167832	0.602099
F_Sar	R_Ur	-0.456044	0.117283
F_Sar	R_MtAla	-0.0794118	0.770025
F_Sar	R_C6:0	0.116272	0.615735
F_Sar	R_C8:0	0.132381	0.577963
F_Sar	R_C10:0	-0.167732	0.479657
F_Sar	R_C11:0	-0.0415719	0.858002
F_Sar	R_C12:0	-0.0386134	0.87529
F_Sar	R_C13:0	-0.165204	0.512399
F_Sar	R_C14:0	-0.0864987	0.716899
F_Sar	R_C14:1n5	0.0430013	0.861242
F_Sar	R_C15:0	-0.106055	0.656312
F_Sar	R_C16:0	-0.0774727	0.745447
F_Sar	R_C16:1n7	-0.0917638	0.700408
F_Sar	R_C17:0	-0.125611	0.597723
F_Sar	R_C18:0	-0.107559	0.65173
F_Sar	R_C18:1n9	-0.0676946	0.776739
F_Sar	R_C18:2n6	-0.0932682	0.69572
F_Sar	R_C18:3n6	-0.0729598	0.759845
F_Sar	R_C20:0	-0.106055	0.656312
F_Sar	R_C20:1n9	-0.200715	0.382993
F_Sar	R_C22:0	-0.122602	0.606595
F_Sar	R_C22:1n9	-0.0917638	0.700408
F_Sar	R_C22:2n6	0.0308387	0.897307
F_Sar	R_C24:1n9	0.00722767	0.977293
F_Vl	R_PhAc	-0.0593053	0.793198
F_Vl	R_3PhPr	0.00338887	0.988058
F_Vl	R_Tyr	-0.0581757	0.797057
F_Vl	R_3HPhAc	0.0807681	0.720862
F_Vl	R_Glu	-0.081333	0.718986
F_Vl	R_1,3DHAco	0.0807681	0.720862
F_Vl	R_Thr	-0.21124	0.345335
F_Vl	R_Pro	-0.0728608	0.74728
F_Vl	R_3HBt	-0.0446202	0.843696
F_Vl	R_2HV	0.191471	0.393329
F_Vl	R_Pan	-0.137249	0.542476
F_Vl	R_Ala	0.0491387	0.828085
F_Vl	R_Orn	0.009037	0.968162
F_Vl	R_Glt	-0.0101666	0.964185
F_Vl	R_Lys	-0.0587405	0.795127
F_Vl	R_Eth	0.168879	0.452474
F_Vl	R_Glol	-0.099407	0.659838
F_Vl	R_Sar	-0.0497035	0.826138
F_Vl	R_Vl	-0.124259	0.58167
F_Vl	R_Gly	-0.102231	0.650761
F_Vl	R_Mtol	-0.299915	0.175075
F_Vl	R_Ch	-0.0446202	0.843696
F_Vl	R_NNtrMte	-0.119175	0.597331
F_Vl	R_Cad	-0.0254165	0.910607
F_Vl	R_Asp	0.0790737	0.726498
F_Vl	R_DMtAla	-0.0790737	0.726498
F_Vl	R_Met	-0.0214629	0.924471
F_Vl	R_Cit	-0.158712	0.480522
F_Vl	R_Suc	-0.242304	0.277275
F_Vl	R_IsoBt	0.0282406	0.900719
F_Vl	R_Pyr	-0.00395369	0.986068
F_Vl	R_AcoAc	-0.0649534	0.773976
F_Vl	R_Aco	0.0581757	0.797057
F_Vl	R_V	-0.0135555	0.952258
F_Vl	R_Pr	0.0248517	0.912586
F_Vl	R_Bt	0.0192036	0.932402
F_Vl	R_IsoV	0.0101666	0.964185
F_Vl	R_Ac	0.0293702	0.896768
F_Vl	R_Leu	-0.0553516	0.806724
F_Vl	R_Lac	-0.0508331	0.822247
F_Vl	R_IsoPr	-0.00112962	0.996019
F_Vl	R_IsoLeu	-0.0689071	0.760595
F_Vl	R_2HIsoV	0.0556497	0.805702
F_Vl	R_HpoX	0.000564812	0.99801
F_Vl	R_For	-0.534066	0.0491599
F_Vl	R_Ben	0.0909091	0.778725
F_Vl	R_Ur	-0.434066	0.138342
F_Vl	R_MtAla	0.0323529	0.90532
F_Vl	R_C6:0	0.0136408	0.953203
F_Vl	R_C8:0	-0.00902595	0.969874
F_Vl	R_C10:0	-0.191801	0.417886
F_Vl	R_C11:0	-0.139006	0.547887
F_Vl	R_C12:0	-0.11584	0.636747
F_Vl	R_C13:0	-0.173464	0.491227
F_Vl	R_C14:0	-0.245957	0.295886
F_Vl	R_C14:1n5	-0.107942	0.660042
F_Vl	R_C15:0	-0.218879	0.353853
F_Vl	R_C16:0	-0.19481	0.41048
F_Vl	R_C16:1n7	-0.174502	0.46184
F_Vl	R_C17:0	-0.22941	0.330578
F_Vl	R_C18:0	-0.224897	0.34044
F_Vl	R_C18:1n9	-0.159458	0.50189
F_Vl	R_C18:2n6	-0.188041	0.427244
F_Vl	R_C18:3n6	-0.152689	0.520443
F_Vl	R_C20:0	-0.218879	0.353853
F_Vl	R_C20:1n9	-0.313738	0.166066
F_Vl	R_C22:0	-0.218879	0.353853
F_Vl	R_C22:1n9	-0.221136	0.348788
F_Vl	R_C22:2n6	-0.181271	0.444366
F_Vl	R_C24:1n9	-0.157976	0.531269
F_Gly	R_PhAc	-0.0706015	0.754881
F_Gly	R_3PhPr	-0.0553516	0.806724
F_Gly	R_Tyr	-0.0977125	0.665307
F_Gly	R_3HPhAc	0.0886755	0.694747
F_Gly	R_Glu	-0.063259	0.77973
F_Gly	R_1,3DHAco	0.0965829	0.668962
F_Gly	R_Thr	-0.170573	0.447884
F_Gly	R_Pro	-0.0581757	0.797057
F_Gly	R_3HBt	-0.0818978	0.717112
F_Gly	R_2HV	0.176786	0.431266
F_Gly	R_Pan	-0.116916	0.604348
F_Gly	R_Ala	0.0254165	0.910607
F_Gly	R_Orn	-0.00338887	0.988058
F_Gly	R_Glt	-0.00225925	0.992039
F_Gly	R_Lys	-0.0858515	0.704037
F_Gly	R_Eth	0.0129907	0.954245
F_Gly	R_Glol	-0.131036	0.561069
F_Gly	R_Sar	-0.0564812	0.802854
F_Gly	R_Vl	-0.162666	0.469512
F_Gly	R_Gly	-0.162101	0.471077
F_Gly	R_Mtol	-0.284101	0.200066
F_Gly	R_Ch	0.00847218	0.970151
F_Gly	R_NNtrMte	-0.101101	0.654386
F_Gly	R_Cad	-0.0536572	0.812537
F_Gly	R_Asp	0.0937588	0.678132
F_Gly	R_DMtAla	-0.0745552	0.741595
F_Gly	R_Met	-0.0463146	0.837835
F_Gly	R_Cit	-0.0672127	0.766322
F_Gly	R_Suc	-0.162101	0.471077
F_Gly	R_IsoBt	-0.00112962	0.996019
F_Gly	R_Pyr	-0.00621293	0.978109
F_Gly	R_AcoAc	-0.0457498	0.839788
F_Gly	R_Aco	0.07512	0.739703
F_Gly	R_V	0.0146851	0.948284
F_Gly	R_Pr	-0.0192036	0.932402
F_Gly	R_Bt	0.0192036	0.932402
F_Gly	R_IsoV	0.0135555	0.952258
F_Gly	R_Ac	-0.0135555	0.952258
F_Gly	R_Leu	-0.0858515	0.704037
F_Gly	R_Lac	-0.0474442	0.833932
F_Gly	R_IsoPr	-0.0146851	0.948284
F_Gly	R_IsoLeu	-0.107314	0.634542
F_Gly	R_2HIsoV	0.0946328	0.675289
F_Gly	R_HpoX	0.00734256	0.974129
F_Gly	R_For	-0.52967	0.0514166
F_Gly	R_Ben	0.041958	0.896986
F_Gly	R_Ur	-0.478022	0.0984901
F_Gly	R_MtAla	0.0735294	0.786679
F_Gly	R_C6:0	0.016239	0.944302
F_Gly	R_C8:0	0.0586687	0.805921
F_Gly	R_C10:0	-0.226401	0.337134
F_Gly	R_C11:0	-0.1481	0.521737
F_Gly	R_C12:0	-0.0737165	0.764241
F_Gly	R_C13:0	-0.136293	0.589709
F_Gly	R_C14:0	-0.176758	0.455977
F_Gly	R_C14:1n5	-0.0851251	0.728974
F_Gly	R_C15:0	-0.154193	0.516292
F_Gly	R_C16:0	-0.140654	0.554202
F_Gly	R_C16:1n7	-0.117337	0.622247
F_Gly	R_C17:0	-0.191801	0.417886
F_Gly	R_C18:0	-0.154193	0.516292
F_Gly	R_C18:1n9	-0.0947725	0.691042
F_Gly	R_C18:2n6	-0.123355	0.604372
F_Gly	R_C18:3n6	-0.106055	0.656312
F_Gly	R_C20:0	-0.157202	0.508038
F_Gly	R_C20:1n9	-0.331926	0.141565
F_Gly	R_C22:0	-0.191801	0.417886
F_Gly	R_C22:1n9	-0.239188	0.309799
F_Gly	R_C22:2n6	-0.220384	0.350472
F_Gly	R_C24:1n9	-0.147651	0.558764
F_Mtol	R_PhAc	-0.171138	0.44636
F_Mtol	R_3PhPr	0.0135555	0.952258
F_Mtol	R_Tyr	-0.0717312	0.751078
F_Mtol	R_3HPhAc	-0.0208981	0.926453
F_Mtol	R_Glu	0.112962	0.616709
F_Mtol	R_1,3DHAco	0.227619	0.308316
F_Mtol	R_Thr	-0.0587405	0.795127
F_Mtol	R_Pro	0.109009	0.629171
F_Mtol	R_3HBt	0.0649534	0.773976
F_Mtol	R_2HV	0.273934	0.217341
F_Mtol	R_Pan	-0.0152499	0.946298
F_Mtol	R_Ala	0.153064	0.496472
F_Mtol	R_Orn	0.154759	0.49166
F_Mtol	R_Glt	0.09037	0.689193
F_Mtol	R_Lys	0.0824626	0.715239
F_Mtol	R_Eth	0.266027	0.231442
F_Mtol	R_Glol	0.108444	0.630959
F_Mtol	R_Sar	-0.00225925	0.992039
F_Mtol	R_Vl	0.00564812	0.980098
F_Mtol	R_Gly	0.038972	0.863288
F_Mtol	R_Mtol	-0.140638	0.532456
F_Mtol	R_Ch	-0.00395369	0.986068
F_Mtol	R_NNtrMte	-0.00621293	0.978109
F_Mtol	R_Cad	0.0762497	0.735923
F_Mtol	R_Asp	0.108444	0.630959
F_Mtol	R_DMtAla	0.0666478	0.768234
F_Mtol	R_Met	0.0689071	0.760595
F_Mtol	R_Cit	-0.0954533	0.672625
F_Mtol	R_Suc	0.0265462	0.90665
F_Mtol	R_IsoBt	0.072296	0.749178
F_Mtol	R_Pyr	0.150805	0.502924
F_Mtol	R_AcoAc	0.0728608	0.74728
F_Mtol	R_Aco	0.172268	0.443319
F_Mtol	R_V	0.045185	0.841741
F_Mtol	R_Pr	0.123129	0.585135
F_Mtol	R_Bt	0.121999	0.588609
F_Mtol	R_IsoV	0.115222	0.609633
F_Mtol	R_Ac	0.203332	0.364102
F_Mtol	R_Leu	0.0835922	0.711499
F_Mtol	R_Lac	0.124259	0.58167
F_Mtol	R_IsoPr	0.0835922	0.711499
F_Mtol	R_IsoLeu	0.0237221	0.916546
F_Mtol	R_2HIsoV	0.122316	0.587633
F_Mtol	R_HpoX	0.0977125	0.665307
F_Mtol	R_For	-0.551648	0.0408491
F_Mtol	R_Ben	-0.230769	0.470532
F_Mtol	R_Ur	-0.538462	0.0576344
F_Mtol	R_MtAla	0.270588	0.310761
F_Mtol	R_C6:0	0.057811	0.803431
F_Mtol	R_C8:0	-0.114329	0.631263
F_Mtol	R_C10:0	-0.0383603	0.872436
F_Mtol	R_C11:0	-0.0116921	0.959883
F_Mtol	R_C12:0	-0.0754717	0.758784
F_Mtol	R_C13:0	0.084667	0.738361
F_Mtol	R_C14:0	-0.11809	0.620001
F_Mtol	R_C14:1n5	0.157086	0.520714
F_Mtol	R_C15:0	-0.0985333	0.679395
F_Mtol	R_C16:0	-0.115081	0.629004
F_Mtol	R_C16:1n7	-0.060173	0.801039
F_Mtol	R_C17:0	-0.127115	0.593308
F_Mtol	R_C18:0	-0.0804814	0.735894
F_Mtol	R_C18:1n9	-0.0120346	0.959838
F_Mtol	R_C18:2n6	-0.064686	0.786436
F_Mtol	R_C18:3n6	-0.0654381	0.784009
F_Mtol	R_C20:0	-0.088003	0.712174
F_Mtol	R_C20:1n9	-0.264372	0.246836
F_Mtol	R_C22:0	-0.0849944	0.721633
F_Mtol	R_C22:1n9	-0.0616773	0.796164
F_Mtol	R_C22:2n6	-0.167732	0.479657
F_Mtol	R_C24:1n9	-0.0402685	0.87395
F_Ch	R_PhAc	-0.276193	0.213419
F_Ch	R_3PhPr	0.0440554	0.845651
F_Ch	R_Tyr	-0.0344535	0.879019
F_Ch	R_3HPhAc	0.110138	0.6256
F_Ch	R_Glu	0.00338887	0.988058
F_Ch	R_1,3DHAco	0.0423609	0.851523
F_Ch	R_Thr	-0.0745552	0.741595
F_Ch	R_Pro	0.00621293	0.978109
F_Ch	R_3HBt	0.00960181	0.966173
F_Ch	R_2HV	0.07512	0.739703
F_Ch	R_Pan	-0.0796385	0.724618
F_Ch	R_Ala	0.10449	0.643533
F_Ch	R_Orn	0.115222	0.609633
F_Ch	R_Glt	0.0203332	0.928436
F_Ch	R_Lys	0.0440554	0.845651
F_Ch	R_Eth	0.0547868	0.808661
F_Ch	R_Glol	-0.0135555	0.952258
F_Ch	R_Sar	-0.0112962	0.960208
F_Ch	R_Vl	0.0214629	0.924471
F_Ch	R_Gly	0.0807681	0.720862
F_Ch	R_Mtol	-0.128212	0.569613
F_Ch	R_Ch	-0.0604349	0.789344
F_Ch	R_NNtrMte	0.0604349	0.789344
F_Ch	R_Cad	0.0468794	0.835883
F_Ch	R_Asp	0.137814	0.5408
F_Ch	R_DMtAla	0.0338887	0.880988
F_Ch	R_Met	0.0745552	0.741595
F_Ch	R_Cit	-0.183564	0.413519
F_Ch	R_Suc	-0.0830274	0.713368
F_Ch	R_IsoBt	-0.0869811	0.700316
F_Ch	R_Pyr	0.0593053	0.793198
F_Ch	R_AcoAc	-0.0321943	0.886901
F_Ch	R_Aco	-0.00621293	0.978109
F_Ch	R_V	-0.036148	0.873114
F_Ch	R_Pr	-0.0282406	0.900719
F_Ch	R_Bt	-0.00564812	0.980098
F_Ch	R_IsoV	-0.0655182	0.772061
F_Ch	R_Ac	0.0553516	0.806724
F_Ch	R_Leu	0.0576108	0.798988
F_Ch	R_Lac	0.0169444	0.94034
F_Ch	R_IsoPr	-0.0169444	0.94034
F_Ch	R_IsoLeu	0.0440554	0.845651
F_Ch	R_2HIsoV	0.128531	0.568646
F_Ch	R_HpoX	0.0502683	0.824192
F_Ch	R_For	-0.186813	0.522504
F_Ch	R_Ben	0.013986	0.96559
F_Ch	R_Ur	-0.582418	0.0367413
F_Ch	R_MtAla	0.0647059	0.811821
F_Ch	R_C6:0	-0.139656	0.545999
F_Ch	R_C8:0	-0.209101	0.376289
F_Ch	R_C10:0	-0.242948	0.302022
F_Ch	R_C11:0	-0.101332	0.662073
F_Ch	R_C12:0	-0.280825	0.244178
F_Ch	R_C13:0	-0.103252	0.683489
F_Ch	R_C14:0	-0.215871	0.360672
F_Ch	R_C14:1n5	-0.0798596	0.745191
F_Ch	R_C15:0	-0.25047	0.286827
F_Ch	R_C16:0	-0.271531	0.246843
F_Ch	R_C16:1n7	-0.279804	0.232165
F_Ch	R_C17:0	-0.2956	0.205746
F_Ch	R_C18:0	-0.245957	0.295886
F_Ch	R_C18:1n9	-0.169989	0.47368
F_Ch	R_C18:2n6	-0.216623	0.358961
F_Ch	R_C18:3n6	-0.215871	0.360672
F_Ch	R_C20:0	-0.259496	0.269229
F_Ch	R_C20:1n9	-0.185125	0.421754
F_Ch	R_C22:0	-0.265513	0.257882
F_Ch	R_C22:1n9	-0.185032	0.43481
F_Ch	R_C22:2n6	-0.151185	0.524609
F_Ch	R_C24:1n9	-0.352091	0.151881
F_NNtrMte	R_PhAc	-0.114657	0.611399
F_NNtrMte	R_3PhPr	0.164925	0.463279
F_NNtrMte	R_Tyr	0.0739904	0.743489
F_NNtrMte	R_3HPhAc	0.119175	0.597331
F_NNtrMte	R_Glu	0.0802033	0.722739
F_NNtrMte	R_1,3DHAco	0.0807681	0.720862
F_NNtrMte	R_Thr	-0.0790737	0.726498
F_NNtrMte	R_Pro	0.0638238	0.777811
F_NNtrMte	R_3HBt	0.0762497	0.735923
F_NNtrMte	R_2HV	0.084157	0.709631
F_NNtrMte	R_Pan	0.00282406	0.990048
F_NNtrMte	R_Ala	0.148546	0.509417
F_NNtrMte	R_Orn	0.168314	0.45401
F_NNtrMte	R_Glt	0.0768145	0.734035
F_NNtrMte	R_Lys	0.140073	0.53412
F_NNtrMte	R_Eth	0.215193	0.33617
F_NNtrMte	R_Glol	0.121999	0.588609
F_NNtrMte	R_Sar	0.110703	0.623818
F_NNtrMte	R_Vl	0.166055	0.460178
F_NNtrMte	R_Gly	0.241175	0.27959
F_NNtrMte	R_Mtol	-0.0683423	0.762503
F_NNtrMte	R_Ch	-0.140638	0.532456
F_NNtrMte	R_NNtrMte	0.103361	0.647143
F_NNtrMte	R_Cad	0.127083	0.573047
F_NNtrMte	R_Asp	0.0802033	0.722739
F_NNtrMte	R_DMtAla	0.0711663	0.752979
F_NNtrMte	R_Met	0.184129	0.412058
F_NNtrMte	R_Cit	0.0333239	0.882959
F_NNtrMte	R_Suc	-0.0231573	0.918526
F_NNtrMte	R_IsoBt	-0.0135555	0.952258
F_NNtrMte	R_Pyr	0.107879	0.632749
F_NNtrMte	R_AcoAc	0.0242869	0.914566
F_NNtrMte	R_Aco	0.0107314	0.962196
F_NNtrMte	R_V	-0.0474442	0.833932
F_NNtrMte	R_Pr	0.0734256	0.745384
F_NNtrMte	R_Bt	-0.00225925	0.992039
F_NNtrMte	R_IsoV	-0.018074	0.936371
F_NNtrMte	R_Ac	0.0982773	0.663482
F_NNtrMte	R_Leu	0.146851	0.514313
F_NNtrMte	R_Lac	0.0395369	0.861325
F_NNtrMte	R_IsoPr	-0.0203332	0.928436
F_NNtrMte	R_IsoLeu	0.172833	0.441803
F_NNtrMte	R_2HIsoV	-0.00762712	0.973127
F_NNtrMte	R_HpoX	0.0943236	0.676294
F_NNtrMte	R_For	-0.16044	0.583753
F_NNtrMte	R_Ben	-0.167832	0.602099
F_NNtrMte	R_Ur	-0.450549	0.122332
F_NNtrMte	R_MtAla	-0.147059	0.586793
F_NNtrMte	R_C6:0	-0.242286	0.289974
F_NNtrMte	R_C8:0	-0.297856	0.202142
F_NNtrMte	R_C10:0	-0.224897	0.34044
F_NNtrMte	R_C11:0	-0.179279	0.436814
F_NNtrMte	R_C12:0	-0.242212	0.317756
F_NNtrMte	R_C13:0	-0.140423	0.578374
F_NNtrMte	R_C14:0	-0.235427	0.317696
F_NNtrMte	R_C14:1n5	-0.0254498	0.917631
F_NNtrMte	R_C15:0	-0.244453	0.298944
F_NNtrMte	R_C16:0	-0.245957	0.295886
F_NNtrMte	R_C16:1n7	-0.303874	0.192738
F_NNtrMte	R_C17:0	-0.262505	0.263517
F_NNtrMte	R_C18:0	-0.257992	0.272114
F_NNtrMte	R_C18:1n9	-0.172997	0.46577
F_NNtrMte	R_C18:2n6	-0.210606	0.372786
F_NNtrMte	R_C18:3n6	-0.179767	0.448219
F_NNtrMte	R_C20:0	-0.270026	0.249574
F_NNtrMte	R_C20:1n9	-0.155245	0.501614
F_NNtrMte	R_C22:0	-0.238436	0.311369
F_NNtrMte	R_C22:1n9	-0.168484	0.477661
F_NNtrMte	R_C22:2n6	-0.0428733	0.857568
F_NNtrMte	R_C24:1n9	-0.228188	0.362446
F_Cad	R_PhAc	-0.268286	0.227354
F_Cad	R_3PhPr	-0.0101666	0.964185
F_Cad	R_Tyr	-0.113527	0.614937
F_Cad	R_3HPhAc	-0.0344535	0.879019
F_Cad	R_Glu	0.0768145	0.734035
F_Cad	R_1,3DHAco	0.167749	0.455548
F_Cad	R_Thr	-0.121999	0.588609
F_Cad	R_Pro	0.0536572	0.812537
F_Cad	R_3HBt	0.0129907	0.954245
F_Cad	R_2HV	0.247953	0.26588
F_Cad	R_Pan	-0.0875459	0.698458
F_Cad	R_Ala	0.107879	0.632749
F_Cad	R_Orn	0.0937588	0.678132
F_Cad	R_Glt	0.0395369	0.861325
F_Cad	R_Lys	0.00112962	0.996019
F_Cad	R_Eth	0.057046	0.80092
F_Cad	R_Glol	0.0146851	0.948284
F_Cad	R_Sar	-0.108444	0.630959
F_Cad	R_Vl	-0.0869811	0.700316
F_Cad	R_Gly	-0.07512	0.739703
F_Cad	R_Mtol	-0.210675	0.346657
F_Cad	R_Ch	0.0288054	0.898744
F_Cad	R_NNtrMte	-0.0254165	0.910607
F_Cad	R_Cad	0.0141203	0.950271
F_Cad	R_Asp	0.158147	0.482105
F_Cad	R_DMtAla	0.0666478	0.768234
F_Cad	R_Met	-0.0429257	0.849565
F_Cad	R_Cit	-0.343971	0.117007
F_Cad	R_Suc	-0.0830274	0.713368
F_Cad	R_IsoBt	0.0045185	0.984078
F_Cad	R_Pyr	0.0604349	0.789344
F_Cad	R_AcoAc	0.00395369	0.986068
F_Cad	R_Aco	0.0920644	0.683654
F_Cad	R_V	0.0960181	0.670793
F_Cad	R_Pr	0.0689071	0.760595
F_Cad	R_Bt	0.135555	0.547519
F_Cad	R_IsoV	0.0406665	0.857402
F_Cad	R_Ac	0.196555	0.380646
F_Cad	R_Leu	-0.0282406	0.900719
F_Cad	R_Lac	0.144592	0.520876
F_Cad	R_IsoPr	0.027111	0.904673
F_Cad	R_IsoLeu	-0.081333	0.718986
F_Cad	R_2HIsoV	0.215537	0.335381
F_Cad	R_HpoX	0.0739904	0.743489
F_Cad	R_For	-0.525275	0.0537475
F_Cad	R_Ben	-0.20979	0.512841
F_Cad	R_Ur	-0.675824	0.0112252
F_Cad	R_MtAla	0.335294	0.204255
F_Cad	R_C6:0	-0.0110425	0.96211
F_Cad	R_C8:0	-0.23317	0.322491
F_Cad	R_C10:0	-0.0338473	0.887346
F_Cad	R_C11:0	-0.0129912	0.955429
F_Cad	R_C12:0	-0.191312	0.432697
F_Cad	R_C13:0	-0.0041301	0.987023
F_Cad	R_C14:0	-0.0819857	0.731131
F_Cad	R_C14:1n5	0.125494	0.608714
F_Cad	R_C15:0	-0.0895073	0.70746
F_Cad	R_C16:0	-0.136141	0.567108
F_Cad	R_C16:1n7	-0.0391125	0.869955
F_Cad	R_C17:0	-0.145167	0.541428
F_Cad	R_C18:0	-0.0895073	0.70746
F_Cad	R_C18:1n9	-0.00150432	0.994978
F_Cad	R_C18:2n6	-0.0616773	0.796164
F_Cad	R_C18:3n6	-0.0594208	0.803479
F_Cad	R_C20:0	-0.0804814	0.735894
F_Cad	R_C20:1n9	-0.178629	0.438505
F_Cad	R_C22:0	-0.0819857	0.731131
F_Cad	R_C22:1n9	0.0180519	0.939787
F_Cad	R_C22:2n6	-0.13915	0.558489
F_Cad	R_C24:1n9	-0.062984	0.803917
F_Asp	R_PhAc	-0.181305	0.41939
F_Asp	R_3PhPr	0.00564812	0.980098
F_Asp	R_Tyr	-0.0559164	0.804788
F_Asp	R_3HPhAc	0.193731	0.387663
F_Asp	R_Glu	-0.0384072	0.865252
F_Asp	R_1,3DHAco	0.0118611	0.95822
F_Asp	R_Thr	-0.212369	0.342702
F_Asp	R_Pro	-0.0615645	0.785495
F_Asp	R_3HBt	-0.0796385	0.724618
F_Asp	R_2HV	0.10562	0.639931
F_Asp	R_Pan	-0.13386	0.552582
F_Asp	R_Ala	0.0254165	0.910607
F_Asp	R_Orn	0.0237221	0.916546
F_Asp	R_Glt	-0.0304999	0.89282
F_Asp	R_Lys	-0.0519627	0.81836
F_Asp	R_Eth	-0.0457498	0.839788
F_Asp	R_Glol	-0.0587405	0.795127
F_Asp	R_Sar	-0.0689071	0.760595
F_Asp	R_Vl	-0.0621293	0.783572
F_Asp	R_Gly	-0.0491387	0.828085
F_Asp	R_Mtol	-0.202768	0.365465
F_Asp	R_Ch	0.0141203	0.950271
F_Asp	R_NNtrMte	-0.0502683	0.824192
F_Asp	R_Cad	-0.0321943	0.886901
F_Asp	R_Asp	0.110703	0.623818
F_Asp	R_DMtAla	-0.0948885	0.674459
F_Asp	R_Met	0.0045185	0.984078
F_Asp	R_Cit	0.0920644	0.683654
F_Asp	R_Suc	-0.147416	0.512678
F_Asp	R_IsoBt	-0.0982773	0.663482
F_Asp	R_Pyr	-0.0231573	0.918526
F_Asp	R_AcoAc	-0.0581757	0.797057
F_Asp	R_Aco	-0.0231573	0.918526
F_Asp	R_V	0.0101666	0.964185
F_Asp	R_Pr	-0.0124259	0.956232
F_Asp	R_Bt	-0.0192036	0.932402
F_Asp	R_IsoV	-0.0598701	0.791271
F_Asp	R_Ac	-0.00225925	0.992039
F_Asp	R_Leu	-0.0553516	0.806724
F_Asp	R_Lac	-0.0158147	0.944312
F_Asp	R_IsoPr	-0.0327591	0.88493
F_Asp	R_IsoLeu	-0.0237221	0.916546
F_Asp	R_2HIsoV	0.069209	0.759576
F_Asp	R_HpoX	-0.0559164	0.804788
F_Asp	R_For	-0.371429	0.191021
F_Asp	R_Ben	-0.181818	0.571701
F_Asp	R_Ur	-0.478022	0.0984901
F_Asp	R_MtAla	0.0970588	0.720651
F_Asp	R_C6:0	-0.240987	0.292648
F_Asp	R_C8:0	-0.373073	0.105206
F_Asp	R_C10:0	-0.327191	0.159091
F_Asp	R_C11:0	-0.307892	0.174527
F_Asp	R_C12:0	-0.273804	0.256666
F_Asp	R_C13:0	-0.22922	0.360218
F_Asp	R_C14:0	-0.279052	0.233475
F_Asp	R_C14:1n5	-0.0816148	0.739773
F_Asp	R_C15:0	-0.300113	0.198581
F_Asp	R_C16:0	-0.2956	0.205746
F_Asp	R_C16:1n7	-0.28883	0.216812
F_Asp	R_C17:0	-0.334712	0.149164
F_Asp	R_C18:0	-0.276044	0.238765
F_Asp	R_C18:1n9	-0.21211	0.369302
F_Asp	R_C18:2n6	-0.242196	0.303568
F_Asp	R_C18:3n6	-0.217375	0.357253
F_Asp	R_C20:0	-0.30613	0.189289
F_Asp	R_C20:1n9	-0.238389	0.298042
F_Asp	R_C22:0	-0.315156	0.175908
F_Asp	R_C22:1n9	-0.246709	0.294365
F_Asp	R_C22:2n6	-0.199323	0.399505
F_Asp	R_C24:1n9	-0.221993	0.375973
F_DMtAla	R_PhAc	-0.156453	0.486871
F_DMtAla	R_3PhPr	-0.146851	0.514313
F_DMtAla	R_Tyr	-0.217453	0.330997
F_DMtAla	R_3HPhAc	-0.0672127	0.766322
F_DMtAla	R_Glu	-0.054222	0.810598
F_DMtAla	R_1,3DHAco	0.118046	0.600835
F_DMtAla	R_Thr	0.0214629	0.924471
F_DMtAla	R_Pro	-0.0141203	0.950271
F_DMtAla	R_3HBt	-0.0626942	0.78165
F_DMtAla	R_2HV	0.123694	0.583401
F_DMtAla	R_Pan	-0.0954533	0.672625
F_DMtAla	R_Ala	-0.038972	0.863288
F_DMtAla	R_Orn	-0.00564812	0.980098
F_DMtAla	R_Glt	0.0101666	0.964185
F_DMtAla	R_Lys	-0.0643886	0.775893
F_DMtAla	R_Eth	-0.0378424	0.867216
F_DMtAla	R_Glol	-0.0384072	0.865252
F_DMtAla	R_Sar	-0.0869811	0.700316
F_DMtAla	R_Vl	-0.117481	0.602591
F_DMtAla	R_Gly	-0.162101	0.471077
F_DMtAla	R_Mtol	-0.0638238	0.777811
F_DMtAla	R_Ch	0.186953	0.404798
F_DMtAla	R_NNtrMte	-0.198249	0.376471
F_DMtAla	R_Cad	-0.0739904	0.743489
F_DMtAla	R_Asp	0.103925	0.645337
F_DMtAla	R_DMtAla	-0.0587405	0.795127
F_DMtAla	R_Met	-0.0734256	0.745384
F_DMtAla	R_Cit	0.0762497	0.735923
F_DMtAla	R_Suc	0.160971	0.474214
F_DMtAla	R_IsoBt	-0.0248517	0.912586
F_DMtAla	R_Pyr	0.0401017	0.859363
F_DMtAla	R_AcoAc	0.0378424	0.867216
F_DMtAla	R_Aco	0.123694	0.583401
F_DMtAla	R_V	0.00564812	0.980098
F_DMtAla	R_Pr	-0.0237221	0.916546
F_DMtAla	R_Bt	0.0395369	0.861325
F_DMtAla	R_IsoV	0.0519627	0.81836
F_DMtAla	R_Ac	0.00790737	0.97214
F_DMtAla	R_Leu	-0.0237221	0.916546
F_DMtAla	R_Lac	0.0135555	0.952258
F_DMtAla	R_IsoPr	0.063259	0.77973
F_DMtAla	R_IsoLeu	-0.0835922	0.711499
F_DMtAla	R_2HIsoV	0.0884181	0.695592
F_DMtAla	R_HpoX	-0.0683423	0.762503
F_DMtAla	R_For	-0.507692	0.0638392
F_DMtAla	R_Ben	-0.160839	0.617523
F_DMtAla	R_Ur	-0.0164835	0.957376
F_DMtAla	R_MtAla	0.305882	0.249254
F_DMtAla	R_C6:0	-0.0357259	0.877815
F_DMtAla	R_C8:0	-0.069199	0.771902
F_DMtAla	R_C10:0	0.0503949	0.832891
F_DMtAla	R_C11:0	-0.0415719	0.858002
F_DMtAla	R_C12:0	-0.00877578	0.971556
F_DMtAla	R_C13:0	0.171399	0.49648
F_DMtAla	R_C14:0	-0.0910117	0.702756
F_DMtAla	R_C14:1n5	-0.0939008	0.702192
F_DMtAla	R_C15:0	-0.0864987	0.716899
F_DMtAla	R_C16:0	-0.104551	0.660905
F_DMtAla	R_C16:1n7	0.0436254	0.855094
F_DMtAla	R_C17:0	-0.122602	0.606595
F_DMtAla	R_C18:0	-0.0624295	0.793729
F_DMtAla	R_C18:1n9	-0.0376081	0.874919
F_DMtAla	R_C18:2n6	-0.0466341	0.845212
F_DMtAla	R_C18:3n6	-0.0518992	0.827974
F_DMtAla	R_C20:0	-0.0744641	0.755037
F_DMtAla	R_C20:1n9	-0.0863917	0.709631
F_DMtAla	R_C22:0	-0.088003	0.712174
F_DMtAla	R_C22:1n9	-0.0406168	0.864997
F_DMtAla	R_C22:2n6	-0.309139	0.184755
F_DMtAla	R_C24:1n9	-0.0671141	0.79132
F_Met	R_PhAc	-0.19599	0.382044
F_Met	R_3PhPr	-0.0124259	0.956232
F_Met	R_Tyr	0.00847218	0.970151
F_Met	R_3HPhAc	0.253601	0.254787
F_Met	R_Glu	-0.167184	0.457089
F_Met	R_1,3DHAco	-0.0491387	0.828085
F_Met	R_Thr	-0.290313	0.189977
F_Met	R_Pro	-0.171138	0.44636
F_Met	R_3HBt	-0.139509	0.535786
F_Met	R_2HV	0.000564812	0.99801
F_Met	R_Pan	-0.25473	0.252604
F_Met	R_Ala	-0.0796385	0.724618
F_Met	R_Orn	-0.101666	0.652573
F_Met	R_Glt	-0.0960181	0.670793
F_Met	R_Lys	-0.146851	0.514313
F_Met	R_Eth	-0.114657	0.611399
F_Met	R_Glol	-0.194295	0.386254
F_Met	R_Sar	-0.168314	0.45401
F_Met	R_Vl	-0.15137	0.501307
F_Met	R_Gly	-0.145157	0.519231
F_Met	R_Mtol	-0.297656	0.178507
F_Met	R_Ch	-0.115787	0.607869
F_Met	R_NNtrMte	-0.140638	0.532456
F_Met	R_Cad	-0.127083	0.573047
F_Met	R_Asp	0.0790737	0.726498
F_Met	R_DMtAla	-0.0937588	0.678132
F_Met	R_Met	-0.0948885	0.674459
F_Met	R_Cit	0.0694719	0.758689
F_Met	R_Suc	-0.0559164	0.804788
F_Met	R_IsoBt	-0.15137	0.501307
F_Met	R_Pyr	-0.113527	0.614937
F_Met	R_AcoAc	-0.153064	0.496472
F_Met	R_Aco	-0.0988421	0.661659
F_Met	R_V	-0.106185	0.638132
F_Met	R_Pr	-0.106185	0.638132
F_Met	R_Bt	-0.110703	0.623818
F_Met	R_IsoV	-0.141203	0.530794
F_Met	R_Ac	-0.0971477	0.667134
F_Met	R_Leu	-0.128777	0.5679
F_Met	R_Lac	-0.158147	0.482105
F_Met	R_IsoPr	-0.196555	0.380646
F_Met	R_IsoLeu	-0.12087	0.592091
F_Met	R_2HIsoV	-0.069209	0.759576
F_Met	R_HpoX	-0.114657	0.611399
F_Met	R_For	-0.476923	0.0846484
F_Met	R_Ben	-0.335664	0.286123
F_Met	R_Ur	-0.587912	0.0345861
F_Met	R_MtAla	0.0117647	0.965508
F_Met	R_C6:0	-0.14875	0.519892
F_Met	R_C8:0	-0.171493	0.469717
F_Met	R_C10:0	-0.181271	0.444366
F_Met	R_C11:0	-0.181877	0.430086
F_Met	R_C12:0	-0.142168	0.56152
F_Met	R_C13:0	-0.117708	0.641815
F_Met	R_C14:0	-0.188793	0.425364
F_Met	R_C14:1n5	0.0184291	0.940308
F_Met	R_C15:0	-0.178263	0.452089
F_Met	R_C16:0	-0.14968	0.528791
F_Met	R_C16:1n7	-0.169989	0.47368
F_Met	R_C17:0	-0.18428	0.436713
F_Met	R_C18:0	-0.170741	0.471696
F_Met	R_C18:1n9	-0.123355	0.604372
F_Met	R_C18:2n6	-0.129372	0.586711
F_Met	R_C18:3n6	-0.0985333	0.679395
F_Met	R_C20:0	-0.176758	0.455977
F_Met	R_C20:1n9	-0.19292	0.402116
F_Met	R_C22:0	-0.155698	0.512157
F_Met	R_C22:1n9	-0.16698	0.481658
F_Met	R_C22:2n6	-0.0518992	0.827974
F_Met	R_C24:1n9	-0.0980898	0.698594
F_Cit	R_PhAc	-0.22423	0.315768
F_Cit	R_3PhPr	-0.29935	0.175929
F_Cit	R_Tyr	-0.28636	0.196356
F_Cit	R_3HPhAc	-0.0920644	0.683654
F_Cit	R_Glu	-0.207851	0.353308
F_Cit	R_1,3DHAco	-0.193731	0.387663
F_Cit	R_Thr	-0.379554	0.081469
F_Cit	R_Pro	-0.221971	0.320797
F_Cit	R_3HBt	-0.357526	0.102348
F_Cit	R_2HV	-0.151934	0.499693
F_Cit	R_Pan	-0.252471	0.256981
F_Cit	R_Ala	-0.227619	0.308316
F_Cit	R_Orn	-0.214629	0.33747
F_Cit	R_Glt	-0.279017	0.208584
F_Cit	R_Lys	-0.279017	0.208584
F_Cit	R_Eth	-0.185823	0.407694
F_Cit	R_Glol	-0.27111	0.22231
F_Cit	R_Sar	-0.279017	0.208584
F_Cit	R_Vl	-0.257554	0.247201
F_Cit	R_Gly	-0.241175	0.27959
F_Cit	R_Mtol	-0.325897	0.138841
F_Cit	R_Ch	-0.0457498	0.839788
F_Cit	R_NNtrMte	-0.311212	0.158598
F_Cit	R_Cad	-0.287489	0.194519
F_Cit	R_Asp	-0.221406	0.322061
F_Cit	R_DMtAla	-0.298221	0.177644
F_Cit	R_Met	-0.24174	0.278431
F_Cit	R_Cit	0.25699	0.248276
F_Cit	R_Suc	-0.107879	0.632749
F_Cit	R_IsoBt	-0.291443	0.18818
F_Cit	R_Pyr	-0.28636	0.196356
F_Cit	R_AcoAc	-0.219712	0.325873
F_Cit	R_Aco	-0.214064	0.338774
F_Cit	R_V	-0.266591	0.230415
F_Cit	R_Pr	-0.274499	0.216356
F_Cit	R_Bt	-0.250777	0.260296
F_Cit	R_IsoV	-0.280147	0.20667
F_Cit	R_Ac	-0.285795	0.197279
F_Cit	R_Leu	-0.266591	0.230415
F_Cit	R_Lac	-0.291443	0.18818
F_Cit	R_IsoPr	-0.303869	0.16918
F_Cit	R_IsoLeu	-0.153629	0.494865
F_Cit	R_2HIsoV	-0.234181	0.294194
F_Cit	R_HpoX	-0.146286	0.51595
F_Cit	R_For	-0.204396	0.483346
F_Cit	R_Ben	-0.496503	0.100603
F_Cit	R_Ur	-0.043956	0.886619
F_Cit	R_MtAla	0.0176471	0.94828
F_Cit	R_C6:0	-0.343618	0.127231
F_Cit	R_C8:0	-0.306882	0.188149
F_Cit	R_C10:0	-0.367807	0.110603
F_Cit	R_C11:0	-0.656057	0.00124021
F_Cit	R_C12:0	-0.0544098	0.824914
F_Cit	R_C13:0	-0.251936	0.313201
F_Cit	R_C14:0	-0.247461	0.292848
F_Cit	R_C14:1n5	-0.0886354	0.718223
F_Cit	R_C15:0	-0.257992	0.272114
F_Cit	R_C16:0	-0.208349	0.378047
F_Cit	R_C16:1n7	-0.284317	0.224403
F_Cit	R_C17:0	-0.265513	0.257882
F_Cit	R_C18:0	-0.206845	0.381578
F_Cit	R_C18:1n9	-0.171493	0.469717
F_Cit	R_C18:2n6	-0.218127	0.355551
F_Cit	R_C18:3n6	-0.197819	0.403145
F_Cit	R_C20:0	-0.265513	0.257882
F_Cit	R_C20:1n9	-0.125365	0.588189
F_Cit	R_C22:0	-0.307634	0.187013
F_Cit	R_C22:1n9	-0.282813	0.226971
F_Cit	R_C22:2n6	-0.202332	0.392279
F_Cit	R_C24:1n9	-0.153846	0.542192
F_Suc	R_PhAc	0.0129907	0.954245
F_Suc	R_3PhPr	-0.0350184	0.87705
F_Suc	R_Tyr	0.029935	0.894794
F_Suc	R_3HPhAc	0.278452	0.209545
F_Suc	R_Glu	-0.21124	0.345335
F_Suc	R_1,3DHAco	-0.115787	0.607869
F_Suc	R_Thr	-0.30048	0.174224
F_Suc	R_Pro	-0.227619	0.308316
F_Suc	R_3HBt	-0.202768	0.365465
F_Suc	R_2HV	0.0186388	0.934386
F_Suc	R_Pan	-0.207286	0.354647
F_Suc	R_Ala	-0.0965829	0.668962
F_Suc	R_Orn	-0.112962	0.616709
F_Suc	R_Glt	-0.128777	0.5679
F_Suc	R_Lys	-0.163796	0.46639
F_Suc	R_Eth	0.0875459	0.698458
F_Suc	R_Glol	-0.175092	0.435765
F_Suc	R_Sar	-0.0677775	0.764412
F_Suc	R_Vl	-0.159277	0.478941
F_Suc	R_Gly	-0.162101	0.471077
F_Suc	R_Mtol	-0.324767	0.140295
F_Suc	R_Ch	-0.130472	0.562773
F_Suc	R_NNtrMte	-0.132731	0.55597
F_Suc	R_Cad	-0.125953	0.576489
F_Suc	R_Asp	0.0203332	0.928436
F_Suc	R_DMtAla	-0.223666	0.317021
F_Suc	R_Met	-0.0677775	0.764412
F_Suc	R_Cit	-0.0773793	0.732148
F_Suc	R_Suc	-0.311212	0.158598
F_Suc	R_IsoBt	-0.111833	0.620259
F_Suc	R_Pyr	-0.162101	0.471077
F_Suc	R_AcoAc	-0.218582	0.328429
F_Suc	R_Aco	-0.144027	0.522523
F_Suc	R_V	-0.09037	0.689193
F_Suc	R_Pr	-0.112962	0.616709
F_Suc	R_Bt	-0.128777	0.5679
F_Suc	R_IsoV	-0.126518	0.574767
[truncated: 2,903 more rows]
